# Supplementary material for: Sodium bis­(ethyl­enedi­amine)­copper(II) tetra­cyanido­cuprate(I)
Source: Acta Crystallogr Sect E Struct Rep Online. 2013 May 11;69(Pt 6):m307–8. doi: 10.1107/S1600536813012075 (PMC3684874; doi:10.1107/S1600536813012075)
Supplement: Supplementary file 1 [file e-69-0m307-sup1.cif]

##############################################################################
#                                                                            #
# This CIF contains the data in a paper accepted for publication in          #
# Acta Crystallographica Section E. It conforms to the requirements of       #
# Notes for Authors for Acta Crystallographica Section E, and has been       #
# peer reviewed under the auspices of the IUCr Commission on Journals.       #
#                                                                            #
# Full details of the Crystallographic Information File format               #
# are given in the paper "The Crystallographic Information File (CIF):       #
# a New Standard Archive File for Crystallography" by S. R. Hall, F. H.      #
# Allen and I. D. Brown [Acta Cryst. (1991), A47, 655-685].                  #
#                                                                            #
# The current version of the core CIF dictionary is obtainable from          #
# ftp://ftp.iucr.org/pub/cif_core.dic.                                       #
#                                                                            #
# Software is freely available for graphical display of the structure(s)     #
# in this CIF. For information consult the CIF software page                 #
# http://www.iucr.org/resources/cif/software.                                #
#                                                                            #
# This file may be used for bona fide research purposes within the           #
# scientific community so long as proper attribution is given to the journal # 
# article from which it was obtained.                                        #
#                                                                            #
##############################################################################
data_global
_audit_creation_method     SHELXL-97
_journal_date_recd_electronic     2013-04-25
_journal_date_accepted     2013-05-03
_journal_name_full     'Acta Crystallographica, Section E'
_journal_year     2013
_journal_volume     69
_journal_issue      6
_journal_page_first     m307
_journal_page_last     m308
_journal_paper_category     QM
_journal_paper_doi     10.1107/S1600536813012075
_journal_coeditor_code     LH5608
_publ_contact_author_name     'Peter W. R. Corfield'
_publ_contact_author_address
; Department of Chemistry
 Fordham University
 441 East Fordham Road
 Bronx, NY 10458
 USA
;
_publ_contact_author_email     pcorfield@fordham.edu
_publ_contact_author_fax     '01(718)8174432'
_publ_contact_author_phone     '01(718)8174454'
_publ_section_title
;
Sodium bis(ethylenediamine)copper(II) tetracyanidocuprate(I)
;
loop_
    _publ_author_name
    _publ_author_footnote
    _publ_author_address
    'Corfield, Peter W. R.' ?
; Department of Chemistry
 Fordham University
 441 East Fordham Road
 Bronx, NY 10458
 USA
;
    'Dobbs, Robert K.' ?
; The King's College,
 Briarcliff Manor, NY 10510
 USA
;
    'Bell, Brian'
          'The King's College is currently at: 52 Broadway, New York, NY 10004.'
; The King's College,
 Briarcliff Manor, NY 10510
 USA
;
data_I
_chemical_name_systematic
;
Sodium bis(ethylenediamine)copper(II) tetracyanidocuprate(I)
;
_chemical_name_common     ?
_chemical_formula_moiety     'Na +, C4 H16 Cu N4 2+, C4 Cu N4 3-'
_chemical_formula_sum     'C8 H16 Cu2 N8 Na'
_chemical_formula_iupac     'Na [Cu (C2 H8 N2)2] [Cu (C N)4]'
_chemical_formula_weight     374.36
_chemical_melting_point     ?
_symmetry_cell_setting     monoclinic
_symmetry_space_group_name_H-M     'P 21/c'
_symmetry_space_group_name_Hall     '-P 2ybc'
loop_
    _symmetry_equiv_pos_as_xyz
    'x, y, z'
    'x, -y+1/2, z+1/2'
    '-x, -y, -z'
    '-x, y-1/2, -z-1/2'
_cell_length_a     8.8420(10)
_cell_length_b     10.7430(10)
_cell_length_c     15.268(3)
_cell_angle_alpha     90.00
_cell_angle_beta     98.320(10)
_cell_angle_gamma     90.00
_cell_volume     1435.0(4)
_cell_formula_units_Z     4
_cell_measurement_reflns_used     25
_cell_measurement_theta_min     2.7
_cell_measurement_theta_max     24.2
_cell_measurement_temperature     295(2)
_exptl_crystal_description     'block'
_exptl_crystal_colour     'dark blue'
_exptl_crystal_size_max     0.33
_exptl_crystal_size_mid     0.27
_exptl_crystal_size_min     0.16
_exptl_crystal_density_diffrn     1.733
_exptl_crystal_density_meas     1.732(3)
_exptl_crystal_density_method
; flotation in 1-bromobutane/1,1,4,4-tetrabutane mixtures.
Four independent determinations were made.
;
_exptl_crystal_F_000     756
_exptl_absorpt_coefficient_mu     3.935
_exptl_absorpt_correction_type     integration
_exptl_absorpt_process_details     'Busing & Levy (1957)'
_exptl_absorpt_correction_T_min     0.361
_exptl_absorpt_correction_T_max     0.576
_exptl_special_details
;
Diffraction data were collected with Cu <i>K</i>\a radiation. At a later stage,
Mo <i>K</i>\a radiation was used in measurements made to obtain improved
unit-cell dimensions. Each of the 25 reflections used for cell measurement was
determined in four different orientations using the CAD4 <i>SET4</i> command.
;
_diffrn_ambient_temperature     295(2)
_diffrn_radiation_type     'Cu K\a'
_diffrn_radiation_wavelength     1.5418
_diffrn_radiation_source     'fine-focus sealed tube'
_diffrn_radiation_monochromator     graphite
_diffrn_measurement_device_type     'Enraf--Nonius CAD-4 diffractometer'
_diffrn_measurement_method     '\q/2\q scans'
_diffrn_detector_area_resol_mean     ?
_diffrn_reflns_number     5288
_diffrn_reflns_av_R_equivalents     0.0240
_diffrn_reflns_av_sigmaI/netI     0.0425
_diffrn_reflns_theta_min     5.05
_diffrn_reflns_theta_max     70.20
_diffrn_reflns_theta_full     67.68
_diffrn_measured_fraction_theta_max     0.979
_diffrn_measured_fraction_theta_full     1.000
_diffrn_reflns_limit_h_min     -10
_diffrn_reflns_limit_h_max     10
_diffrn_reflns_limit_k_min     0
_diffrn_reflns_limit_k_max     11
_diffrn_reflns_limit_l_min     0
_diffrn_reflns_limit_l_max     18
_diffrn_standards_number     3
_diffrn_standards_interval_time     120
_diffrn_standards_decay_%     11
loop_
    _diffrn_standard_refln_index_h
    _diffrn_standard_refln_index_k
    _diffrn_standard_refln_index_l
    -2 2 1
    4 1 -1
    0 0 -8
_refine_special_details
;
Refinement of <i>F</i>^2^ against ALL reflections. The weighted <i>R</i>-factor
<i>wR</i> and goodness of fit <i>S</i> are based on <i>F</i>^2^, conventional
<i>R</i>-factors <i>R</i> are based on <i>F</i>, with <i>F</i> set to zero for
negative <i>F</i>^2^. The threshold expression of <i>F</i>^2^ >
\s(<i>F</i>^2^) is used only for calculating <i>R</i>-factors(gt) <i>etc</i>.
and is not relevant to the choice of reflections for refinement.
<i>R</i>-factors based on <i>F</i>^2^ are statistically about twice as large
as those based on <i>F</i>, and <i>R</i>- factors based on ALL data will be
even larger.
;
_reflns_number_total     2679
_reflns_number_gt     2614
_reflns_threshold_expression     'I>2\s(I)'
_refine_ls_structure_factor_coef     Fsqd
_refine_ls_matrix_type     full
_refine_ls_R_factor_all     0.0300
_refine_ls_R_factor_gt     0.0293
_refine_ls_wR_factor_gt     0.0862
_refine_ls_wR_factor_ref     0.0867
_refine_ls_goodness_of_fit_ref     1.192
_refine_ls_restrained_S_all     1.192
_refine_ls_number_reflns     2679
_refine_ls_number_parameters     181
_refine_ls_number_restraints     0
_refine_ls_hydrogen_treatment     constr
_refine_ls_weighting_scheme     calc
_refine_ls_weighting_details
         'calc w=1/[\s^2^(Fo^2^)+(0.0000P)^2^+1.1600P] where P=(Fo^2^+2Fc^2^)/3'
_atom_sites_solution_hydrogens     geom
_atom_sites_solution_primary     heavy
_atom_sites_solution_secondary     difmap
_refine_ls_shift/su_max     0.000
_refine_ls_shift/su_mean     0.000
_refine_diff_density_max     0.319
_refine_diff_density_min     -0.199
_refine_ls_extinction_method     none
_refine_ls_extinction_coef     ?
loop_
    _atom_type_symbol
    _atom_type_description
    _atom_type_scat_dispersion_real
    _atom_type_scat_dispersion_imag
    _atom_type_scat_source
    'Cu' 'Cu' -1.9646 0.5888
                         'International Tables Vol C Tables 4.2.6.8 and 6.1.1.4'
    'Na' 'Na' 0.1353 0.1239
                         'International Tables Vol C Tables 4.2.6.8 and 6.1.1.4'
    'N' 'N' 0.0311 0.0180
                         'International Tables Vol C Tables 4.2.6.8 and 6.1.1.4'
    'C' 'C' 0.0181 0.0091
                         'International Tables Vol C Tables 4.2.6.8 and 6.1.1.4'
    'H' 'H' 0.0000 0.0000
                         'International Tables Vol C Tables 4.2.6.8 and 6.1.1.4'
_computing_data_collection     'CAD-4 Software (Enraf--Nonius, 1994)'
_computing_cell_refinement     'CAD-4 Software (Enraf--Nonius, 1994)'
_computing_data_reduction
;
data reduction followed procedures in Corfield <i>et al.</i> (1973);
data were averaged with a local version of SORTAV (Blessing, 1989)
;
_computing_structure_solution     'locally modified program (Corfield, 1984)'
_computing_structure_refinement
     'SHELXL97 (Sheldrick, 2008) and  <i>XABS2</i> (Parkin <i>et al.</i>, 1995)'
_computing_molecular_graphics     'ORTEPIII (Burnett & Johnson, 1996)'
_computing_publication_material     'SHELXL97 (Sheldrick, 2008)'
loop_
    _atom_site_type_symbol
    _atom_site_label
    _atom_site_fract_x
    _atom_site_fract_y
    _atom_site_fract_z
    _atom_site_U_iso_or_equiv
    _atom_site_adp_type
    _atom_site_calc_flag
    _atom_site_refinement_flags
    _atom_site_occupancy
    _atom_site_symmetry_multiplicity
    _atom_site_disorder_assembly
    _atom_site_disorder_group
    Cu Cu1 0.71472(4) -0.04991(3) 0.31263(2) 0.03584(13) Uani d . 1 1 . .
    Cu Cu2 0.24744(4) 0.07238(3) 0.27612(2) 0.03475(13) Uani d . 1 1 B .
    Na Na 0.22615(12) -0.26385(10) 0.40880(7) 0.0409(2) Uani d . 1 1 . .
    N N1 0.9771(3) -0.2440(3) 0.3300(2) 0.0638(8) Uani d . 1 1 . .
    C C1 0.8783(3) -0.1771(2) 0.32825(17) 0.0371(5) Uani d . 1 1 . .
    N N2 0.3881(3) -0.1387(3) 0.33609(18) 0.0526(6) Uani d . 1 1 . .
    C C2 0.5099(3) -0.1134(2) 0.32682(16) 0.0353(5) Uani d . 1 1 . .
    N N3 0.7238(4) 0.0236(3) 0.11626(17) 0.0588(7) Uani d . 1 1 . .
    C C3 0.7155(3) 0.0020(2) 0.18738(18) 0.0384(6) Uani d . 1 1 . .
    N N4 0.7729(3) 0.1558(3) 0.4577(2) 0.0632(7) Uani d . 1 1 . .
    C C4 0.7567(3) 0.0847(3) 0.4020(2) 0.0435(6) Uani d . 1 1 . .
    N N5 0.3599(3) 0.0853(2) 0.17195(15) 0.0401(5) Uani d . 1 1 . .
    H H5A 0.3405 0.1593 0.1451 0.048 Uiso calc R 1 1 A 1
    H H5B 0.4612 0.0797 0.1899 0.048 Uiso calc R 1 1 A 1
    C C6 0.3095(6) -0.0168(5) 0.1094(3) 0.0489(14) Uani d P 0.817(15) 1 B 1
    H H6A 0.3605 -0.0937 0.1296 0.073 Uiso calc PR 0.817(15) 1 B 1
    H H6B 0.3348 0.0027 0.0512 0.073 Uiso calc PR 0.817(15) 1 B 1
    C C7 0.1402(6) -0.0307(5) 0.1052(3) 0.0508(13) Uani d P 0.817(15) 1 B 1
    H H7A 0.0884 0.0403 0.0752 0.076 Uiso calc PR 0.817(15) 1 B 1
    H H7B 0.1057 -0.1054 0.0726 0.076 Uiso calc PR 0.817(15) 1 B 1
    C C6A 0.257(3) 0.034(2) 0.0970(12) 0.047(5) Uiso d P 0.183(15) 1 B 2
    H H6A1 0.3137 0.0120 0.0496 0.070 Uiso calc PR 0.183(15) 1 B 2
    H H6A2 0.1804 0.0958 0.0747 0.070 Uiso calc PR 0.183(15) 1 B 2
    C C7A 0.181(3) -0.077(3) 0.1271(17) 0.055(6) Uiso d P 0.183(15) 1 B 2
    H H7A1 0.1095 -0.1110 0.0791 0.083 Uiso calc PR 0.183(15) 1 B 2
    H H7A2 0.2567 -0.1401 0.1472 0.083 Uiso calc PR 0.183(15) 1 B 2
    N N8 0.1045(3) -0.0388(2) 0.19709(16) 0.0446(5) Uani d . 1 1 . .
    H H8A 0.1150 -0.1179 0.2164 0.053 Uiso calc R 1 1 B 1
    H H8B 0.0072 -0.0151 0.1984 0.053 Uiso calc R 1 1 B 1
    N N9 0.1297(3) 0.0750(2) 0.37895(17) 0.0469(6) Uani d . 1 1 . .
    H H9A 0.0287 0.0782 0.3595 0.056 Uiso calc R 1 1 B .
    H H9B 0.1493 0.0057 0.4118 0.056 Uiso calc R 1 1 . .
    C C10 0.1775(4) 0.1856(3) 0.4322(2) 0.0555(8) Uani d . 1 1 B .
    H H10A 0.1477 0.1779 0.4906 0.083 Uiso calc R 1 1 . .
    H H10B 0.1295 0.2595 0.4041 0.083 Uiso calc R 1 1 . .
    C C11 0.3480(4) 0.1955(3) 0.43916(19) 0.0552(8) Uani d . 1 1 . .
    H H11A 0.3830 0.2729 0.4678 0.083 Uiso calc R 1 1 B .
    H H11B 0.3963 0.1270 0.4740 0.083 Uiso calc R 1 1 . .
    N N12 0.3880(3) 0.1914(2) 0.34902(14) 0.0396(5) Uani d . 1 1 B .
    H H12A 0.4855 0.1663 0.3508 0.048 Uiso calc R 1 1 . .
    H H12B 0.3789 0.2677 0.3246 0.048 Uiso calc R 1 1 . .
loop_
    _atom_site_aniso_label
    _atom_site_aniso_U_11
    _atom_site_aniso_U_22
    _atom_site_aniso_U_33
    _atom_site_aniso_U_12
    _atom_site_aniso_U_13
    _atom_site_aniso_U_23
    Cu1 0.0382(2) 0.0338(2) 0.0355(2) -0.00035(15) 0.00530(16) -0.00042(14)
    Cu2 0.0366(2) 0.0353(2) 0.0331(2) -0.00367(14) 0.00756(15) -0.00332(14)
    Na 0.0462(6) 0.0331(5) 0.0447(6) -0.0020(4) 0.0107(4) -0.0033(4)
    N1 0.0515(15) 0.0500(16) 0.091(2) 0.0087(13) 0.0137(14) 0.0131(15)
    C1 0.0375(13) 0.0344(14) 0.0385(13) -0.0029(11) 0.0020(10) 0.0027(10)
    N2 0.0444(14) 0.0560(16) 0.0578(15) -0.0038(12) 0.0089(11) 0.0106(12)
    C2 0.0429(14) 0.0289(13) 0.0335(12) 0.0004(10) 0.0038(10) 0.0037(10)
    N3 0.084(2) 0.0511(16) 0.0416(14) -0.0138(14) 0.0114(13) 0.0056(12)
    C3 0.0405(13) 0.0319(13) 0.0430(14) -0.0007(11) 0.0062(11) 0.0026(11)
    N4 0.0684(18) 0.0588(18) 0.0638(17) -0.0049(14) 0.0139(14) -0.0237(15)
    C4 0.0415(14) 0.0421(15) 0.0470(15) 0.0001(12) 0.0070(12) -0.0039(12)
    N5 0.0438(12) 0.0387(12) 0.0395(11) 0.0005(9) 0.0112(9) 0.0028(9)
    C6 0.058(3) 0.055(3) 0.0351(18) 0.003(2) 0.0101(16) -0.0093(17)
    C7 0.059(2) 0.051(3) 0.039(2) 0.000(2) -0.0056(17) -0.0091(18)
    N8 0.0418(12) 0.0447(13) 0.0452(13) -0.0075(10) -0.0003(10) 0.0018(10)
    N9 0.0525(14) 0.0448(14) 0.0472(13) 0.0005(11) 0.0199(11) 0.0014(10)
    C10 0.077(2) 0.0510(18) 0.0426(15) 0.0078(16) 0.0224(15) -0.0060(13)
    C11 0.077(2) 0.0523(18) 0.0336(14) -0.0028(16) -0.0017(13) -0.0027(13)
    N12 0.0427(12) 0.0343(12) 0.0404(11) -0.0002(9) 0.0018(9) -0.0001(9)
_geom_special_details
;
All e.s.d.'s (except the e.s.d. in the dihedral angle between two l.s. planes)
are estimated using the full covariance matrix. The cell e.s.d.'s are taken
into account individually in the estimation of e.s.d.'s in distances, angles
and torsion angles; correlations between e.s.d.'s in cell parameters are only
used when they are defined by crystal symmetry.
;
loop_
    _geom_bond_atom_site_label_1
    _geom_bond_atom_site_label_2
    _geom_bond_site_symmetry_2
    _geom_bond_distance
    _geom_bond_publ_flag
    Cu1 C1 . 1.979(3) n
    Cu1 C2 . 1.976(3) n
    Cu1 C3 . 1.993(3) n
    Cu1 C4 . 1.986(3) n
    Cu2 N5 . 1.999(2) n
    Cu2 N8 . 2.009(2) n
    Cu2 N9 . 2.005(2) n
    Cu2 N12 . 2.004(2) n
    C1 N1 . 1.129(4) n
    C2 N2 . 1.139(4) n
    C3 N3 . 1.123(4) n
    C4 N4 . 1.138(4) n
    Na N1 1_455 2.361(3) n
    Na N2 . 2.356(3) n
    Na N3 4_656 2.367(3) n
    Na N4 3_656 2.344(3) n
    N5 C6A . 1.464(18) ?
    N5 C6 . 1.480(5) ?
    N5 H5A . 0.9000 ?
    N5 H5B . 0.9000 ?
    C6 C7 . 1.497(7) ?
    C6 H6A . 0.9700 ?
    C6 H6B . 0.9700 ?
    C7 N8 . 1.484(5) ?
    C7 H7A . 0.9700 ?
    C7 H7B . 0.9700 ?
    C6A C7A . 1.47(3) ?
    C6A H6A1 . 0.9700 ?
    C6A H6A2 . 0.9700 ?
    C7A N8 . 1.41(2) ?
    C7A H7A1 . 0.9700 ?
    C7A H7A2 . 0.9700 ?
    N8 H8A . 0.9000 ?
    N8 H8B . 0.9000 ?
    N9 C10 . 1.467(4) ?
    N9 H9A . 0.9000 ?
    N9 H9B . 0.9000 ?
    C10 C11 . 1.499(5) ?
    C10 H10A . 0.9700 ?
    C10 H10B . 0.9700 ?
    C11 N12 . 1.470(4) ?
    C11 H11A . 0.9700 ?
    C11 H11B . 0.9700 ?
    N12 H12A . 0.9000 ?
    N12 H12B . 0.9000 ?
loop_
    _geom_angle_atom_site_label_1
    _geom_angle_atom_site_label_2
    _geom_angle_atom_site_label_3
    _geom_angle_site_symmetry_1
    _geom_angle_site_symmetry_3
    _geom_angle
    _geom_angle_publ_flag
    C1 Cu1 C2 . . 114.43(10) n
    C1 Cu1 C3 . . 101.82(11) n
    C1 Cu1 C4 . . 111.06(11) n
    C2 Cu1 C3 . . 109.40(10) n
    C2 Cu1 C4 . . 105.04(11) n
    C3 Cu1 C4 . . 115.42(12) ?
    N5 Cu2 N9 . . 175.03(10) ?
    N5 Cu2 N12 . . 93.29(9) ?
    N9 Cu2 N12 . . 84.65(10) ?
    N5 Cu2 N8 . . 84.59(10) ?
    N9 Cu2 N8 . . 97.23(11) ?
    N12 Cu2 N8 . . 176.43(10) ?
    N1 Na N2 1_455 . 107.11(10) ?
    N1 Na N3 1_455 4_656 100.77(11) ?
    N1 Na N4 1_455 3_656 106.49(12) ?
    N2 Na N3 . 4_656 109.50(11) ?
    N2 Na N4 . 3_656 101.61(11) ?
    N3 Na N4 4_656 3_656 129.84(11) ?
    Cu1 C1 N1 . . 172.9(3) ?
    Cu1 C2 N2 . . 173.5(3) ?
    Cu1 C3 N3 . . 174.5(3) ?
    Cu1 C4 N4 . . 173.8(3) ?
    C1 N1 Na . 1_655 137.0(3) ?
    C2 N2 Na . . 147.6(2) ?
    C3 N3 Na . 4_666 113.3(2) ?
    C4 N4 Na . 3_656 165.3(3) ?
    Cu2 N5 C6 . . 108.9(2) ?
    Cu2 N5 C6A . . 105.6(8) ?
    C6 N5 H5A . . 109.9 ?
    C6 N5 H5B . . 109.9 ?
    C6A N5 H5A . . 85.3 ?
    C6A N5 H5B . . 134.0 ?
    Cu2 N5 H5A . . 109.9 ?
    Cu2 N5 H5B . . 109.9 ?
    H5A N5 H5B . . 108.3 ?
    N5 C6 C7 . . 107.9(4) ?
    N5 C6A C7A . . 108.6(19) ?
    N5 C6 H6A . . 110.1 ?
    N5 C6 H6B . . 110.1 ?
    N5 C6A H6A1 . . 110.0 ?
    N5 C6A H6A2 . . 110.0 ?
    C7 C6 H6A . . 110.1 ?
    C7 C6 H6B . . 110.1 ?
    C7A C6A H6A1 . . 110.0 ?
    C7A C6A H6A2 . . 110.0 ?
    H6A C6 H6B . . 108.4 ?
    H6A1 C6A H6A2 . . 108.3 ?
    C6 C7 N8 . . 108.3(4) ?
    C6A C7A N8 . . 107(2) ?
    C6 C7 H7A . . 110.0 ?
    C6 C7 H7B . . 110.0 ?
    C6A C7A H7A1 . . 110.3 ?
    C6A C7A H7A2 . . 110.3 ?
    N8 C7 H7A . . 110.0 ?
    N8 C7 H7B . . 110.0 ?
    N8 C7A H7A1 . . 110.3 ?
    N8 C7A H7A2 . . 110.3 ?
    H7A C7 H7B . . 108.4 ?
    H7A1 C7A H7A2 . . 108.6 ?
    C7 N8 Cu2 . . 109.4(2) ?
    C7A N8 Cu2 . . 107.3(10) ?
    C7 N8 H8A . . 109.8 ?
    C7 N8 H8B . . 109.8 ?
    C7A N8 H8A . . 86.4 ?
    C7A N8 H8B . . 131.8 ?
    Cu2 N8 H8A . . 109.8 ?
    Cu2 N8 H8B . . 109.8 ?
    H8A N8 H8B . . 108.3 ?
    Cu2 N9 C10 . . 107.72(18) ?
    Cu2 N9 H9A . . 110.2 ?
    Cu2 N9 H9B . . 110.2 ?
    C10 N9 H9A . . 110.2 ?
    C10 N9 H9B . . 110.2 ?
    H9A N9 H9B . . 108.5 ?
    N9 C10 C11 . . 107.6(3) ?
    N9 C10 H10A . . 110.2 ?
    N9 C10 H10B . . 110.2 ?
    C11 C10 H10A . . 110.2 ?
    C11 C10 H10B . . 110.2 ?
    H10A C10 H10B . . 108.5 ?
    C10 C11 N12 . . 107.9(2) ?
    C10 C11 H11A . . 110.1 ?
    C10 C11 H11B . . 110.1 ?
    N12 C11 H11A . . 110.1 ?
    N12 C11 H11B . . 110.1 ?
    H11A C11 H11B . . 108.4 ?
    C11 N12 Cu2 . . 108.96(18) ?
    C11 N12 H12A . . 109.9 ?
    C11 N12 H12B . . 109.9 ?
    Cu2 N12 H12A . . 109.9 ?
    Cu2 N12 H12B . . 109.9 ?
    H12A N12 H12B . . 108.3 ?
loop_
    _geom_torsion_atom_site_label_1
    _geom_torsion_atom_site_label_2
    _geom_torsion_atom_site_label_3
    _geom_torsion_atom_site_label_4
    _geom_torsion_site_symmetry_1
    _geom_torsion_site_symmetry_2
    _geom_torsion_site_symmetry_3
    _geom_torsion_site_symmetry_4
    _geom_torsion
    _geom_torsion_publ_flag
    N5 C6 C7 N8 . . . . -50.3(6) ?
    N5 C6A C7A N8 . . . . 58(3) ?
    N9 C10 C11 N12 . . . . 53.0(3) ?
_iucr_refine_instructions_details
;
TITL CMPX: disord C6-C7, after XABS2, new cell, moved anion
CELL 1.5418 8.842 10.743 15.268 90. 98.32 90.
ZERR 4 .001 .001 .003 0.0 .01 0.0
SYMM X,0.5-Y,0.5+Z
LATT 1
SFAC CU NA N C H
UNIT 8 4 32 32 64
L.S. 10
BOND $H
HTAB
CONF  N5 C6 C7 N8
CONF  N5 C6a C7a N8
CONF  N9 C10 C11 N12
EQIV  $16 1-x,-0.5+y,0.5-z
MPLA 4  N5 N8 N9 N12 Cu2 N2_$16
SIZE 0.16 0.27 0.33
ACTA
FMAP -2
PLAN 30
MORE 2
REM  EXTI    0.003581
WGHT    0.000000    1.160000
FVAR       1.35942   0.81676
CU1   1    0.714725   -0.049907    0.312629    11.00000    0.03815    0.03383 =
         0.03551   -0.00042    0.00530   -0.00035
CU2   1    0.247437    0.072385    0.276116    11.00000    0.03660    0.03533 =
         0.03306   -0.00332    0.00756   -0.00367
NA    2    0.226153   -0.263851    0.408802    11.00000    0.04616    0.03310 =
         0.04466   -0.00328    0.01068   -0.00198
N1    3    0.977124   -0.244036    0.330043    11.00000    0.05146    0.04997 =
         0.09100    0.01310    0.01374    0.00872
C1    4    0.878290   -0.177127    0.328250    11.00000    0.03746    0.03439 =
         0.03845    0.00268    0.00196   -0.00293
N2    3    0.388111   -0.138684    0.336090    11.00000    0.04444    0.05599 =
         0.05776    0.01058    0.00887   -0.00379
C2    4    0.509900   -0.113433    0.326816    11.00000    0.04289    0.02890 =
         0.03354    0.00372    0.00382    0.00040
N3    3    0.723829    0.023608    0.116262    11.00000    0.08445    0.05105 =
         0.04156    0.00557    0.01143   -0.01377
C3    4    0.715511    0.001984    0.187376    11.00000    0.04050    0.03187 =
         0.04295    0.00256    0.00624   -0.00067
N4    3    0.772907    0.155847    0.457713    11.00000    0.06838    0.05878 =
         0.06384   -0.02367    0.01394   -0.00486
C4    4    0.756736    0.084684    0.401966    11.00000    0.04147    0.04214 =
         0.04700   -0.00395    0.00696    0.00011
N5    3    0.359899    0.085331    0.171954    11.00000    0.04375    0.03871 =
         0.03947    0.00284    0.01115    0.00049
AFIX  23
H5A   5    0.340464    0.159343    0.145054    11.00000   -1.20000
H5B   5    0.461194    0.079723    0.189928    11.00000   -1.20000
AFIX   0
PART 1
C6    4    0.309527   -0.016757    0.109404    21.00000    0.05769    0.05475 =
         0.03514   -0.00929    0.01009    0.00335
AFIX  23
H6A   5    0.360467   -0.093702    0.129578    21.00000   -1.50000
H6B   5    0.334806    0.002673    0.051194    21.00000   -1.50000
AFIX   0
C7    4    0.140222   -0.030677    0.105218    21.00000    0.05862    0.05118 =
         0.03889   -0.00915   -0.00559    0.00049
AFIX  23
H7A   5    0.088411    0.040287    0.075155    21.00000   -1.50000
H7B   5    0.105748   -0.105377    0.072607    21.00000   -1.50000
AFIX   0
PART 2
C6A   4    0.256537    0.034158    0.097008   -21.00000    0.04662
AFIX  23
H6A1  5    0.313667    0.011978    0.049632   -21.00000   -1.50000
H6A2  5    0.180445    0.095775    0.074653   -21.00000   -1.50000
AFIX   0
C7A   4    0.181417   -0.076776    0.127091   -21.00000    0.05537
AFIX  23
H7A1  5    0.109516   -0.110962    0.079112   -21.00000   -1.50000
H7A2  5    0.256673   -0.140101    0.147230   -21.00000   -1.50000
AFIX   0
PART 0
N8    3    0.104515   -0.038759    0.197089    11.00000    0.04182    0.04474 =
         0.04522    0.00180   -0.00034   -0.00750
AFIX  23
H8A   5    0.114965   -0.117882    0.216386    11.00000   -1.20000
H8B   5    0.007232   -0.015061    0.198379    11.00000   -1.20000
AFIX   0
N9    3    0.129743    0.074985    0.378955    11.00000    0.05251    0.04476 =
         0.04718    0.00137    0.01995    0.00045
AFIX  23
H9A   5    0.028750    0.078151    0.359507    11.00000   -1.20000
H9B   5    0.149328    0.005710    0.411786    11.00000   -1.20000
AFIX   0
C10   4    0.177543    0.185612    0.432163    11.00000    0.07707    0.05098 =
         0.04262   -0.00600    0.02239    0.00784
AFIX  23
H10A  5    0.147699    0.177870    0.490606    11.00000   -1.50000
H10B  5    0.129516    0.259452    0.404067    11.00000   -1.50000
AFIX   0
C11   4    0.347999    0.195462    0.439156    11.00000    0.07672    0.05231 =
         0.03358   -0.00273   -0.00173   -0.00278
AFIX  23
H11A  5    0.382963    0.272935    0.467839    11.00000   -1.50000
H11B  5    0.396336    0.127010    0.474017    11.00000   -1.50000
AFIX   0
N12   3    0.388034    0.191350    0.349015    11.00000    0.04272    0.03434 =
         0.04043   -0.00011    0.00177   -0.00018
AFIX  23
H12A  5    0.485546    0.166267    0.350782    11.00000   -1.20000
H12B  5    0.378861    0.267746    0.324633    11.00000   -1.20000
HKLF 4
REM  CMPX: disord C6-C7, after XABS2, new cell, moved anion
REM R1 =  0.0293 for   2614 Fo > 4sig(Fo)  and  0.0300 for all   2679 data
REM    181 parameters refined using      0 restraints
END
WGHT      0.0000      1.1742
REM Highest difference peak  0.319,  deepest hole -0.199,  1-sigma level  0.066
Q1    1   0.2046  0.0627  0.3365  11.00000  0.05    0.32
Q2    1   0.7943 -0.1292  0.3197  11.00000  0.05    0.30
Q3    1   0.1818 -0.0001  0.2842  11.00000  0.05    0.29
Q4    1   0.7655 -0.0762  0.2590  11.00000  0.05    0.28
Q5    1   0.2910  0.0660  0.2150  11.00000  0.05    0.28
Q6    1   0.6917 -0.0033  0.2313  11.00000  0.05    0.27
Q7    1   0.6369 -0.1268  0.3055  11.00000  0.05    0.27
Q8    1   1.0279 -0.1932  0.3559  11.00000  0.05    0.26
Q9    1   0.6780 -0.0409  0.3641  11.00000  0.05    0.25
Q10   1   0.7255  0.0769  0.1500  11.00000  0.05    0.25
Q11   1   0.1810  0.1426  0.2777  11.00000  0.05    0.25
Q12   1   0.3377  0.1189  0.3078  11.00000  0.05    0.24
Q13   1   0.3020  0.1388  0.2524  11.00000  0.05    0.24
Q14   1   0.4580 -0.1552  0.3560  11.00000  0.05    0.24
Q15   1   0.6300  0.0073  0.2898  11.00000  0.05    0.23
Q16   1   0.6402  0.0219  0.3077  11.00000  0.05    0.23
Q17   1   0.2316 -0.2725  0.3753  11.00000  0.05    0.23
Q18   1   0.3866 -0.0931  0.3365  11.00000  0.05    0.23
Q19   1   0.1971  0.0096  0.2054  11.00000  0.05    0.22
Q20   1   0.1245 -0.0236  0.1471  11.00000  0.05    0.22
Q21   1   0.1654  0.1075  0.2458  11.00000  0.05    0.22
Q22   1   0.5619 -0.0628  0.3295  11.00000  0.05    0.21
Q23   1   0.2763 -0.2607  0.4243  11.00000  0.05    0.21
Q24   1   0.3069  0.0016  0.2622  11.00000  0.05    0.21
Q25   1   0.1435 -0.0008  0.2333  11.00000  0.05    0.21
Q26   1   0.4855 -0.0810  0.3372  11.00000  0.05    0.21
Q27   1   0.4385 -0.1653  0.3126  11.00000  0.05    0.21
Q28   1   0.1976 -0.2770  0.4361  11.00000  0.05    0.21
Q29   1   0.7539  0.0190  0.1032  11.00000  0.05    0.21
Q30   1   0.5093  0.1550  0.3756  11.00000  0.05   -0.20
;
