# Supplementary material for: Sodium bis­(ethyl­enedi­amine)­copper(II) tetra­cyanido­cuprate(I)
Source: Acta Crystallogr Sect E Struct Rep Online. 2013 May 11;69(Pt 6):m307–8. doi: 10.1107/S1600536813012075 (PMC3684874; doi:10.1107/S1600536813012075)
Supplement: Supplementary file 2 [file e-69-0m307-Isup2.hkl]

# 
# h,k,l, Fc-squared, Fo-squared, sigma(Fo-squared) and status flag 
# 
data_I
_shelx_title ' CMPX: disord C6-C7, after XABS2, new cell, moved anion' 
_shelx_refln_list_code          4 
_shelx_F_calc_maximum      272.71 
_exptl_crystal_F_000       756.00 
_reflns_d_resolution_high  0.8193 
 
loop_ 
 _symmetry_equiv_pos_as_xyz 
 'x, y, z' 
 'x, -y+1/2, z+1/2' 
 '-x, -y, -z' 
 '-x, y-1/2, -z-1/2' 
 
_cell_length_a     8.8420 
_cell_length_b    10.7430 
_cell_length_c    15.2680 
_cell_angle_alpha  90.000 
_cell_angle_beta   98.320 
_cell_angle_gamma  90.000 
 
_shelx_F_squared_multiplier     1.000 
 
loop_ 
 _refln_index_h 
 _refln_index_k 
 _refln_index_l 
 _refln_F_squared_calc 
 _refln_F_squared_meas 
 _refln_F_squared_sigma 
 _refln_observed_status 
   1   0   0      162.04      180.98      7.48 o 
   2   0   0    74368.48    86243.95   3471.48 o 
   3   0   0     2159.71     2228.48     89.90 o 
   4   0   0     9310.28     9152.54    392.99 o 
   5   0   0     1689.34     1554.04     63.66 o 
   6   0   0     4265.91     4081.05    165.21 o 
   7   0   0      537.18      505.78     23.15 o 
   8   0   0     2831.13     2770.75    113.84 o 
   9   0   0      130.53      123.25      6.35 o 
  10   0   0        7.79        8.55      1.63 o 
   1   1   0     5703.86     5697.18    236.28 o 
   2   1   0      767.30      749.81     30.56 o 
   3   1   0      764.71      925.59     38.07 o 
   4   1   0     1269.06     1257.37     51.48 o 
   5   1   0       49.41       82.61      4.30 o 
   6   1   0      458.37      456.65     20.76 o 
   7   1   0        2.45        7.74      1.60 o 
   8   1   0      310.16      298.42     14.90 o 
   9   1   0      141.36      132.68      6.81 o 
  10   1   0       41.23       35.51      2.23 o 
   0   2   0    22238.23    23032.73    933.95 o 
   1   2   0      179.12      240.54     10.14 o 
   2   2   0    19402.56    21503.38    879.62 o 
   3   2   0     1803.36     1809.06     73.31 o 
   4   2   0     3715.92     3371.50    136.18 o 
   5   2   0     9234.66     9434.90    379.15 o 
   6   2   0     1136.46     1088.43     45.97 o 
   7   2   0     2126.01     2064.56     85.43 o 
   8   2   0       86.27       84.44      4.39 o 
   9   2   0      371.87      349.43     17.79 o 
  10   2   0        4.57        8.02      1.54 o 
   1   3   0    18729.01    19536.19    801.16 o 
   2   3   0      554.60      545.84     22.76 o 
   3   3   0    18892.25    19652.65    815.63 o 
   4   3   0      265.16      223.71     10.76 o 
   5   3   0     5076.51     4872.11    197.29 o 
   6   3   0      598.43      548.83     24.86 o 
   7   3   0     1005.53      969.07     42.13 o 
   8   3   0       12.09       14.12      1.89 o 
   9   3   0      233.48      226.56     11.90 o 
  10   3   0       27.52       31.08      2.10 o 
   0   4   0     2022.88     2063.03     83.38 o 
   1   4   0     1503.29     1553.73     63.07 o 
   2   4   0     1593.03     1602.48     65.17 o 
   3   4   0     1252.74     1233.95     50.68 o 
   4   4   0      632.12      651.21     27.85 o 
   5   4   0      348.25      354.15     16.61 o 
   6   4   0        0.13       18.91      1.69 o 
   7   4   0      425.14      425.54     20.50 o 
   8   4   0      166.25      162.70      8.27 o 
   9   4   0        0.70        4.66      1.68 o 
  10   4   0       50.58       45.72      2.53 o 
   1   5   0     7723.32     7473.96    313.59 o 
   2   5   0     2407.69     2490.79    101.10 o 
   3   5   0     4552.74     4314.86    174.33 o 
   4   5   0     1810.30     1796.44     73.83 o 
   5   5   0     2129.71     2142.69     88.25 o 
   6   5   0      447.18      470.50     22.14 o 
   7   5   0      246.16      240.05     12.66 o 
   8   5   0      771.83      789.77     35.21 o 
   9   5   0       66.28       68.97      3.66 o 
   0   6   0     5830.78     6062.26    244.09 o 
   1   6   0       98.84      115.05      6.08 o 
   2   6   0     3194.51     3040.29    123.48 o 
   3   6   0        0.18        7.72      1.36 o 
   4   6   0     4230.34     4115.36    167.01 o 
   5   6   0       47.33       43.93      2.52 o 
   6   6   0      852.87      857.72     37.62 o 
   7   6   0       70.36       65.85      3.63 o 
   8   6   0      496.18      518.08     24.07 o 
   9   6   0       33.32       34.75      2.14 o 
   1   7   0     2519.38     2428.09     99.20 o 
   2   7   0      330.14      314.38     15.29 o 
   3   7   0     1315.35     1325.58     55.62 o 
   4   7   0       54.50       57.83      2.93 o 
   5   7   0       94.74      115.04      5.90 o 
   6   7   0      110.66      121.95      6.25 o 
   7   7   0       56.01       57.32      3.09 o 
   8   7   0      129.96      151.39      8.12 o 
   9   7   0       23.74       29.30      1.85 o 
   0   8   0     4271.04     4151.53    168.56 o 
   1   8   0        9.84       12.48      1.45 o 
   2   8   0     3442.01     3315.00    135.28 o 
   3   8   0      131.00      133.43      6.95 o 
   4   8   0      161.56      182.48      9.49 o 
   5   8   0      381.25      393.31     19.32 o 
   6   8   0      501.25      525.71     24.51 o 
   7   8   0      251.30      282.62     14.62 o 
   8   8   0      174.17      183.40      9.43 o 
   1   9   0     2985.61     2940.72    120.64 o 
   2   9   0        7.92       20.65      2.24 o 
   3   9   0       80.96      108.11      5.57 o 
   4   9   0      134.16      129.24      6.77 o 
   5   9   0        9.59       11.01      1.64 o 
   6   9   0       96.69       94.22      5.06 o 
   7   9   0      424.52      439.28     20.01 o 
   0  10   0      915.08      854.30     37.52 o 
   1  10   0       60.14       58.99      3.08 o 
   2  10   0      773.51      752.87     33.48 o 
   3  10   0       93.91       96.31      5.00 o 
   4  10   0      452.92      452.57     21.37 o 
   5  10   0      138.31      152.53      8.01 o 
   6  10   0      120.60      115.56      6.08 o 
   1  11   0      652.88      648.25     29.09 o 
   2  11   0       11.29       12.35      1.58 o 
   3  11   0      259.50      250.26     12.85 o 
   4  11   0      148.85      147.19      7.57 o 
   5  11   0      136.94      147.76      7.87 o 
 -10   1   1      189.79      184.20      9.26 o 
  -9   1   1     1091.98     1085.88     46.76 o 
  -8   1   1     1575.16     1511.07     63.61 o 
  -7   1   1     1916.02     1752.05     72.77 o 
  -6   1   1     4047.49     3782.81    153.40 o 
  -5   1   1       41.97       82.40      4.40 o 
  -4   1   1     5909.69     5802.33    233.26 o 
  -3   1   1     4650.75     5459.43    239.01 o 
  -2   1   1     5224.40     5536.80    235.41 o 
  -1   1   1     2024.10     1869.15     79.16 o 
   0   1   1     2805.53     2929.33    124.10 o 
   1   1   1      798.69      649.21     26.48 o 
   2   1   1      330.45      338.61     14.23 o 
   3   1   1     1554.47     1635.36     66.32 o 
   4   1   1      616.65      585.76     24.67 o 
   5   1   1       24.87       27.38      1.57 o 
   6   1   1     1270.22     1211.98     50.66 o 
   7   1   1      852.53      818.40     35.61 o 
   8   1   1      449.90      452.20     21.57 o 
   9   1   1      407.52      382.41     18.88 o 
  10   1   1      185.70      197.24     10.19 o 
 -10   2   1      613.96      531.28     24.19 o 
  -9   2   1      206.41      210.52     11.29 o 
  -8   2   1      954.85      920.08     40.34 o 
  -7   2   1      668.91      657.06     29.59 o 
  -6   2   1     2916.21     2818.12    115.21 o 
  -5   2   1     1622.90     1485.57     61.70 o 
  -4   2   1     2077.09     1989.34     80.87 o 
  -3   2   1       21.62       20.61      1.26 o 
  -2   2   1     1865.51     2119.48     85.71 o 
  -1   2   1     2946.63     3124.44    136.76 o 
   0   2   1     1232.12     1079.08     44.01 o 
   1   2   1     1882.49     1787.30     72.18 o 
   2   2   1     7170.58     7866.03    332.79 o 
   3   2   1      151.61      154.41      7.48 o 
   4   2   1      444.47      428.25     18.59 o 
   5   2   1     2326.36     2275.89     92.75 o 
   6   2   1       53.93       57.47      2.95 o 
   7   2   1      630.20      608.92     27.54 o 
   8   2   1      186.29      191.39     10.07 o 
   9   2   1      173.78      174.11      9.00 o 
  10   2   1      412.20      422.27     19.85 o 
 -10   3   1      238.23      212.98     10.96 o 
  -9   3   1      133.40      133.81      6.92 o 
  -8   3   1      385.79      372.42     18.74 o 
  -7   3   1      112.93      118.36      6.13 o 
  -6   3   1      219.68      221.49     11.28 o 
  -5   3   1       24.20       22.03      1.67 o 
  -4   3   1     2134.74     2205.06     89.68 o 
  -3   3   1      363.79      387.03     16.88 o 
  -2   3   1     4896.68     5434.49    237.77 o 
  -1   3   1     2345.83     2429.00     97.95 o 
   0   3   1     8903.90     9750.75    406.99 o 
   1   3   1     1071.45     1024.41     41.75 o 
   2   3   1     8728.04     9554.50    404.54 o 
   3   3   1      807.26      748.80     31.28 o 
   4   3   1       27.99       31.69      1.99 o 
   5   3   1      105.60      100.16      5.23 o 
   6   3   1       12.28       22.22      1.77 o 
   7   3   1        1.61        8.64      1.85 o 
   8   3   1      788.41      825.70     36.44 o 
   9   3   1       93.69       93.80      4.98 o 
  10   3   1      147.46      158.92      8.13 o 
 -10   4   1      716.73      662.06     29.12 o 
  -9   4   1      254.93      274.72     13.85 o 
  -8   4   1     1870.65     1846.63     77.50 o 
  -7   4   1      744.65      735.40     32.78 o 
  -6   4   1     3155.19     3146.31    128.50 o 
  -5   4   1     2738.72     2684.35    109.53 o 
  -4   4   1     1865.88     1825.22     74.69 o 
  -3   4   1     3290.31     3175.44    128.33 o 
  -2   4   1       31.77       34.33      1.92 o 
  -1   4   1     2267.71     2235.50     90.37 o 
   0   4   1       18.41       31.75      1.64 o 
   1   4   1        8.37        9.27      0.72 o 
   2   4   1      530.91      560.96     23.59 o 
   3   4   1       11.14       18.33      1.30 o 
   4   4   1        0.04       27.54      1.68 o 
   5   4   1      340.26      322.80     15.70 o 
   6   4   1        0.21       16.59      1.75 o 
   7   4   1      397.35      392.58     19.44 o 
   8   4   1      351.23      348.64     17.81 o 
   9   4   1      403.43      396.16     19.27 o 
  10   4   1      410.72      427.01     19.57 o 
  -9   5   1      132.59      136.39      7.21 o 
  -8   5   1       40.11       43.17      2.61 o 
  -7   5   1      584.02      580.40     26.76 o 
  -6   5   1      142.39      144.45      7.78 o 
  -5   5   1     1383.28     1367.54     57.21 o 
  -4   5   1      673.81      623.89     27.14 o 
  -3   5   1     1329.34     1261.70     52.29 o 
  -2   5   1      819.53      841.61     35.10 o 
  -1   5   1     3211.57     3288.96    132.83 o 
   0   5   1      471.22      437.69     18.88 o 
   1   5   1     4208.85     4142.57    167.13 o 
   2   5   1      289.13      322.89     14.56 o 
   3   5   1     2511.54     2541.77    103.33 o 
   4   5   1     1047.01     1088.57     45.70 o 
   5   5   1      197.90      175.07      9.20 o 
   6   5   1      173.41      169.67      8.86 o 
   7   5   1      287.81      291.15     15.04 o 
   8   5   1       13.19       16.78      1.87 o 
   9   5   1      170.87      177.06      9.19 o 
  -9   6   1       18.91       25.64      1.83 o 
  -8   6   1      417.78      443.72     21.17 o 
  -7   6   1     1179.14     1264.59     54.06 o 
  -6   6   1      165.64      156.60      8.07 o 
  -5   6   1     1846.12     1894.70     78.62 o 
  -4   6   1       98.24      103.45      5.35 o 
  -3   6   1     2126.54     2068.14     84.78 o 
  -2   6   1       82.82       94.73      4.95 o 
  -1   6   1     2556.56     2573.40    104.87 o 
   0   6   1       95.87       75.27      3.87 o 
   1   6   1     7047.33     7450.33    299.72 o 
   2   6   1      591.99      588.81     25.44 o 
   3   6   1       14.86       16.06      1.37 o 
   4   6   1       81.16       87.09      4.55 o 
   5   6   1     1109.67     1096.95     46.75 o 
   6   6   1        0.27        3.41      1.59 o 
   7   6   1      381.31      397.52     19.56 o 
   8   6   1       60.04       68.84      3.52 o 
   9   6   1       20.26       22.39      1.74 o 
  -9   7   1      453.47      482.92     21.48 o 
  -8   7   1      116.31      126.29      6.46 o 
  -7   7   1     1093.99     1119.72     48.07 o 
  -6   7   1      144.99      163.65      8.58 o 
  -5   7   1     1114.41     1090.72     46.79 o 
  -4   7   1      387.49      389.69     18.71 o 
  -3   7   1     1035.01     1000.23     42.60 o 
  -2   7   1      768.63      718.58     31.11 o 
  -1   7   1      827.86      833.27     35.58 o 
   0   7   1      512.74      476.80     21.27 o 
   1   7   1     1031.69     1013.13     42.66 o 
   2   7   1       25.05       31.40      1.82 o 
   3   7   1       35.17       41.93      2.25 o 
   4   7   1       29.02       38.74      2.25 o 
   5   7   1        0.45        3.44      1.53 o 
   6   7   1       48.43       50.38      2.90 o 
   7   7   1       44.64       52.85      2.85 o 
   8   7   1       48.85       54.76      2.88 o 
  -8   8   1       10.65       14.31      1.46 o 
  -7   8   1        8.82        8.14      1.56 o 
  -6   8   1       20.08       24.00      1.97 o 
  -5   8   1       22.97       28.93      2.12 o 
  -4   8   1       14.66       16.63      1.74 o 
  -3   8   1       61.49       62.80      3.25 o 
  -2   8   1     1487.67     1505.26     62.92 o 
  -1   8   1        4.59       12.53      1.44 o 
   0   8   1     4125.49     4084.71    165.99 o 
   1   8   1       14.65       20.92      1.72 o 
   2   8   1     2424.02     2418.01     99.49 o 
   3   8   1      113.35       99.37      5.14 o 
   4   8   1      592.16      596.50     27.15 o 
   5   8   1      193.40      214.06     11.04 o 
   6   8   1      953.87      987.85     42.79 o 
   7   8   1       50.19       53.20      2.77 o 
   8   8   1      252.83      274.98     13.45 o 
  -7   9   1      226.94      239.19     12.28 o 
  -6   9   1      537.43      544.28     24.87 o 
  -5   9   1      191.02      186.90      9.80 o 
  -4   9   1      950.02      991.93     42.98 o 
  -3   9   1       21.79       24.60      1.89 o 
  -2   9   1     1821.40     1812.31     75.53 o 
  -1   9   1        0.85        4.31      1.55 o 
   0   9   1     1066.43     1066.21     45.69 o 
   1   9   1        1.20        4.69      1.53 o 
   2   9   1      297.50      381.95     18.73 o 
   3   9   1        8.11       17.29      1.86 o 
   4   9   1       50.47       56.05      3.01 o 
   5   9   1       28.32       36.42      2.26 o 
   6   9   1       40.56       41.46      2.38 o 
   7   9   1       18.16       22.21      1.68 o 
  -6  10   1      167.80      180.94      9.35 o 
  -5  10   1       18.66       21.40      1.77 o 
  -4  10   1      162.44      164.08      8.47 o 
  -3  10   1       92.09       93.11      4.76 o 
  -2  10   1      229.16      251.64     12.97 o 
  -1  10   1       82.76       86.67      4.54 o 
   0  10   1     1470.04     1397.63     59.16 o 
   1  10   1        0.33        1.26      1.48 o 
   2  10   1      373.14      390.59     19.19 o 
   3  10   1       59.72       60.74      3.17 o 
   4  10   1      238.55      244.05     12.50 o 
   5  10   1       48.16       46.54      2.65 o 
   6  10   1       88.47       92.43      4.72 o 
  -5  11   1        2.01        4.14      1.20 o 
  -4  11   1      100.32       90.36      4.78 o 
  -3  11   1       64.41       59.40      3.15 o 
  -2  11   1      145.60      156.85      8.14 o 
  -1  11   1      376.15      348.45     17.37 o 
   0  11   1       20.16       21.76      1.80 o 
   1  11   1      986.20      942.71     40.77 o 
   2  11   1      185.27      173.98      9.07 o 
   3  11   1     1015.80      974.09     41.76 o 
   4  11   1       16.80       19.78      1.63 o 
   5  11   1      227.72      222.80     11.21 o 
 -10   0   2       10.29        8.35      1.70 o 
  -9   0   2       81.47       72.59      3.59 o 
  -8   0   2      299.00      278.64     14.20 o 
  -7   0   2       30.56       36.79      2.31 o 
  -6   0   2        0.29        9.09      1.37 o 
  -5   0   2     2470.87     2462.35    100.24 o 
  -4   0   2       24.91       47.37      2.37 o 
  -3   0   2     3424.42     3504.52    140.92 o 
  -2   0   2     6900.58     7254.92    302.87 o 
  -1   0   2      487.29      428.37     17.46 o 
   0   0   2    33775.84    43729.47   1760.15 o 
   1   0   2      387.62      427.17     17.48 o 
   2   0   2     3314.84     2943.87    118.36 o 
   3   0   2     2756.56     2909.55    117.25 o 
   4   0   2    17752.89    17715.64    740.66 o 
   5   0   2     2636.33     2604.09    105.77 o 
   6   0   2     8425.75     8133.70    327.54 o 
   7   0   2     2303.41     2267.41     93.42 o 
   8   0   2     1628.46     1593.50     66.83 o 
   9   0   2      434.91      442.72     21.17 o 
  10   0   2       43.14       42.87      2.41 o 
 -10   1   2       79.99       83.80      4.37 o 
  -9   1   2      186.69      173.26      9.00 o 
  -8   1   2        0.02        5.65      1.74 o 
  -7   1   2      393.21      381.13     18.58 o 
  -6   1   2        3.40       24.50      1.75 o 
  -5   1   2     2040.71     2074.96     84.73 o 
  -4   1   2     1490.21     1626.42     66.60 o 
  -3   1   2     2252.90     2359.70     95.36 o 
  -2   1   2      226.58      300.91     12.75 o 
  -1   1   2     7247.99     7859.81    326.60 o 
   0   1   2      322.29      491.73     20.04 o 
   1   1   2     5912.46     6340.24    265.40 o 
   2   1   2       33.36       55.29      2.99 o 
   3   1   2     6381.63     6431.37    279.45 o 
   4   1   2      717.62      768.00     32.04 o 
   5   1   2     2577.92     2437.11     99.22 o 
   6   1   2        2.21        7.49      1.33 o 
   7   1   2      368.91      372.57     18.22 o 
   8   1   2        0.32        7.67      1.61 o 
   9   1   2       95.00       98.26      5.19 o 
  10   1   2        5.70       10.90      1.58 o 
 -10   2   2        9.56       13.34      1.63 o 
  -9   2   2       10.42       11.44      1.85 o 
  -8   2   2      146.93      158.97      8.41 o 
  -7   2   2      146.17      147.01      7.66 o 
  -6   2   2     1209.16     1193.58     50.50 o 
  -5   2   2      586.08      569.41     24.69 o 
  -4   2   2     3769.41     3808.55    153.65 o 
  -3   2   2     1095.75     1006.00     41.23 o 
  -2   2   2     7408.27     8133.92    343.53 o 
  -1   2   2    11797.57    12240.18    505.56 o 
   0   2   2    22424.51    23157.38    946.77 o 
   1   2   2     5823.63     6011.83    255.50 o 
   2   2   2    26102.48    27302.81   1117.20 o 
   3   2   2        1.63       11.99      0.85 o 
   4   2   2     4665.87     4283.22    172.72 o 
   5   2   2     1041.42     1031.62     43.11 o 
   6   2   2     1418.35     1371.23     57.23 o 
   7   2   2       47.20       51.96      3.50 o 
   8   2   2      145.95      150.62      7.82 o 
   9   2   2      191.42      199.89     10.58 o 
  10   2   2       57.48       64.71      3.33 o 
 -10   3   2       15.15       14.89      1.66 o 
  -9   3   2       93.40       89.15      4.58 o 
  -8   3   2       35.05       37.32      2.40 o 
  -7   3   2      117.65      108.92      5.73 o 
  -6   3   2        0.34       12.24      1.56 o 
  -5   3   2      385.81      330.18     15.39 o 
  -4   3   2        0.30        5.42      0.94 o 
  -3   3   2     2266.42     2094.12     84.91 o 
  -2   3   2      745.77      785.56     32.35 o 
  -1   3   2      762.70      635.37     26.22 o 
   0   3   2      321.83      378.60     15.95 o 
   1   3   2    47672.17    51483.67   2095.96 o 
   2   3   2     2219.62     2357.65     95.25 o 
   3   3   2    23606.86    24062.47    996.23 o 
   4   3   2     1834.99     1848.04     75.54 o 
   5   3   2     6373.19     6371.87    257.77 o 
   6   3   2     1485.26     1461.26     61.30 o 
   7   3   2     1371.48     1435.37     60.66 o 
   8   3   2      518.12      530.98     25.03 o 
   9   3   2     1331.28     1400.00     59.19 o 
  10   3   2      308.04      324.48     15.77 o 
 -10   4   2       54.74       50.63      2.65 o 
  -9   4   2        3.73        6.18      1.71 o 
  -8   4   2      629.30      622.07     28.57 o 
  -7   4   2      149.95      157.57      8.20 o 
  -6   4   2      261.35      284.31     14.23 o 
  -5   4   2        8.75       13.28      1.49 o 
  -4   4   2      363.25      366.46     16.64 o 
  -3   4   2      198.76      282.32     12.83 o 
  -2   4   2       19.28       53.76      3.70 o 
  -1   4   2     1853.63     2051.43     83.08 o 
   0   4   2       32.16       33.40      2.20 o 
   1   4   2        1.90        9.29      0.76 o 
   2   4   2        4.62       18.14      1.48 o 
   3   4   2     2421.94     2490.67    101.04 o 
   4   4   2      458.80      445.52     19.99 o 
   5   4   2      557.08      654.05     28.69 o 
   6   4   2       77.56       91.50      4.90 o 
   7   4   2      375.67      390.38     19.18 o 
   8   4   2       22.74       27.73      2.09 o 
   9   4   2       50.60       51.47      2.86 o 
  -9   5   2        1.19        2.07      1.49 o 
  -8   5   2       20.74       19.19      1.93 o 
  -7   5   2       50.08       49.32      2.77 o 
  -6   5   2      157.10      158.09      8.16 o 
  -5   5   2     1523.78     1569.46     65.29 o 
  -4   5   2     5146.29     5311.96    214.48 o 
  -3   5   2     1501.21     1362.48     56.17 o 
  -2   5   2     6499.93     6837.33    274.94 o 
  -1   5   2     7483.69     7281.50    292.58 o 
   0   5   2     1545.80     1514.36     61.83 o 
   1   5   2    11996.99    12221.39    521.98 o 
   2   5   2      207.67      258.71     12.93 o 
   3   5   2    12415.82    13045.67    564.99 o 
   4   5   2      574.44      612.30     26.74 o 
   5   5   2     2362.89     2330.34     95.91 o 
   6   5   2      100.86      108.35      5.77 o 
   7   5   2      608.39      622.71     28.42 o 
   8   5   2      728.22      758.57     33.68 o 
   9   5   2      264.89      299.47     14.99 o 
  -9   6   2        8.26       10.32      1.51 o 
  -8   6   2        1.58        4.09      1.67 o 
  -7   6   2      139.11      160.38      8.20 o 
  -6   6   2      336.98      338.22     17.19 o 
  -5   6   2       40.92       43.35      2.45 o 
  -4   6   2      676.95      668.89     29.34 o 
  -3   6   2       36.52       63.35      3.27 o 
  -2   6   2       97.83       69.70      4.23 o 
  -1   6   2        7.66       11.46      1.05 o 
   0   6   2     4503.66     4312.86    174.36 o 
   1   6   2       65.41       75.46      3.95 o 
   2   6   2     7885.18     8068.47    324.60 o 
   3   6   2      416.82      433.81     19.66 o 
   4   6   2     3189.24     3205.02    130.77 o 
   5   6   2       30.15       37.15      2.27 o 
   6   6   2      267.20      271.06     13.77 o 
   7   6   2       67.13       80.99      4.29 o 
   8   6   2      656.86      705.00     31.37 o 
   9   6   2       13.32       15.50      1.56 o 
  -9   7   2      125.39      125.84      6.52 o 
  -8   7   2       90.32       85.37      4.36 o 
  -7   7   2      448.84      429.19     20.65 o 
  -6   7   2      879.64      905.85     39.71 o 
  -5   7   2      623.62      609.33     27.67 o 
  -4   7   2      843.03      841.23     36.48 o 
  -3   7   2        0.32        3.66      1.30 o 
  -2   7   2     1757.57     1698.08     70.18 o 
  -1   7   2      154.79      156.25      8.43 o 
   0   7   2      131.39      150.10      7.95 o 
   1   7   2      240.57      285.75     14.10 o 
   2   7   2       87.14       86.78      4.57 o 
   3   7   2     1120.05     1031.43     43.92 o 
   4   7   2       23.67       29.63      2.03 o 
   5   7   2      939.85      955.65     41.50 o 
   6   7   2      119.95      119.40      6.17 o 
   7   7   2      489.03      504.51     23.48 o 
   8   7   2      353.80      375.56     17.80 o 
  -8   8   2       62.91       61.51      3.32 o 
  -7   8   2      128.01      138.89      7.45 o 
  -6   8   2      216.78      218.25     11.45 o 
  -5   8   2      364.11      358.30     18.01 o 
  -4   8   2      410.65      403.91     19.49 o 
  -3   8   2      895.70      887.99     38.54 o 
  -2   8   2     2436.20     2314.69     95.29 o 
  -1   8   2      647.59      636.21     28.26 o 
   0   8   2     2873.44     2768.94    113.37 o 
   1   8   2      443.47      482.79     22.12 o 
   2   8   2     3636.87     3496.84    142.60 o 
   3   8   2      224.81      215.24     11.33 o 
   4   8   2     1715.95     1712.49     71.76 o 
   5   8   2       11.29       18.06      1.82 o 
   6   8   2     1431.60     1488.45     62.90 o 
   7   8   2       17.12       25.32      1.86 o 
   8   8   2      233.85      250.26     12.31 o 
  -7   9   2      360.84      355.19     16.72 o 
  -6   9   2      235.15      233.45     11.95 o 
  -5   9   2       14.80       17.50      1.77 o 
  -4   9   2      553.23      569.27     26.20 o 
  -3   9   2      148.10      149.89      7.80 o 
  -2   9   2      659.17      635.28     28.73 o 
  -1   9   2      387.68      385.03     18.79 o 
   0   9   2     1719.39     1682.51     70.37 o 
   1   9   2      161.23      152.86      7.93 o 
   2   9   2      587.67      580.58     26.56 o 
   3   9   2        9.67       14.97      1.74 o 
   4   9   2      248.66      250.44     12.99 o 
   5   9   2      386.62      395.41     19.30 o 
   6   9   2       49.00       51.88      2.75 o 
   7   9   2      248.46      274.29     13.34 o 
  -6  10   2       85.68       84.85      4.35 o 
  -5  10   2      228.00      231.67     11.76 o 
  -4  10   2       69.26       70.00      3.65 o 
  -3  10   2      402.67      392.13     19.27 o 
  -2  10   2       71.12       70.42      3.58 o 
  -1  10   2      280.76      300.17     15.19 o 
   0  10   2      412.27      424.85     20.62 o 
   1  10   2      274.87      288.83     14.46 o 
   2  10   2      456.76      458.14     21.83 o 
   3  10   2       45.77       47.86      2.63 o 
   4  10   2      483.55      514.01     23.74 o 
   5  10   2       99.05       92.66      4.83 o 
   6  10   2      241.09      244.73     12.28 o 
  -5  11   2      406.97      376.47     17.32 o 
  -4  11   2       25.34       21.36      1.70 o 
  -3  11   2      211.94      198.79     10.28 o 
  -2  11   2        1.90        5.34      1.45 o 
  -1  11   2      991.20      952.34     41.11 o 
   0  11   2       10.88       14.49      1.65 o 
   1  11   2      789.42      787.75     34.59 o 
   2  11   2        0.01        5.80      1.55 o 
   3  11   2      913.15      866.57     37.48 o 
   4  11   2      121.95      116.59      6.18 o 
   5  11   2      161.97      179.62      9.15 o 
 -10   1   3       19.21       12.16      1.73 o 
  -9   1   3     1536.23     1433.04     60.47 o 
  -8   1   3     1114.99     1079.78     46.81 o 
  -7   1   3     4518.09     4370.00    178.25 o 
  -6   1   3     3148.60     3026.78    123.17 o 
  -5   1   3     9090.59     9157.78    367.96 o 
  -4   1   3     7262.31     6976.34    292.50 o 
  -3   1   3     6498.61     6406.99    277.97 o 
  -2   1   3     4136.94     3859.48    169.55 o 
  -1   1   3     3246.52     3537.78    153.75 o 
   0   1   3     6810.60     7363.48    306.87 o 
   1   1   3        4.42       14.19      1.06 o 
   2   1   3     2170.65     1989.50     80.35 o 
   3   1   3     2225.63     2467.18     99.76 o 
   4   1   3     1364.83     1316.35     54.01 o 
   5   1   3      804.70      809.92     34.54 o 
   6   1   3        1.55        4.05      1.32 o 
   7   1   3       83.60       82.07      4.30 o 
   8   1   3       34.24       33.42      2.23 o 
   9   1   3        1.99        3.80      1.61 o 
  10   1   3       65.38       71.50      3.74 o 
 -10   2   3      151.84      133.85      6.95 o 
  -9   2   3       47.02       55.42      3.06 o 
  -8   2   3      599.01      590.74     27.24 o 
  -7   2   3      554.69      547.48     25.05 o 
  -6   2   3     3900.23     3747.48    152.11 o 
  -5   2   3     2782.11     2695.65    109.59 o 
  -4   2   3     2721.99     2538.40    103.24 o 
  -3   2   3     3364.65     3323.63    134.17 o 
  -2   2   3     1033.40     1367.74     55.56 o 
  -1   2   3     7895.98     8031.15    339.62 o 
   0   2   3     1237.70     1447.58     58.59 o 
   1   2   3     9430.62     9750.29    409.74 o 
   2   2   3     1758.35     1669.14     68.13 o 
   3   2   3     3122.91     3175.01    128.24 o 
   4   2   3       54.75       71.19      4.70 o 
   5   2   3      713.51      697.03     29.89 o 
   6   2   3      262.00      267.84     13.90 o 
   7   2   3       80.10       77.18      4.18 o 
   8   2   3        1.44        5.29      1.63 o 
   9   2   3        0.30        0.84      1.75 o 
  10   2   3       72.86       82.69      4.28 o 
 -10   3   3        7.51        4.58      1.50 o 
  -9   3   3       60.59       67.29      3.46 o 
  -8   3   3       33.68       36.46      2.35 o 
  -7   3   3      201.80      208.41     10.93 o 
  -6   3   3      186.39      171.05      9.01 o 
  -5   3   3       39.80       48.68      2.99 o 
  -4   3   3     2602.32     2839.28    115.09 o 
  -3   3   3       27.60       55.99      2.93 o 
  -2   3   3     3126.58     3217.36    129.89 o 
  -1   3   3      228.45      269.34     11.80 o 
   0   3   3      279.03      372.09     15.96 o 
   1   3   3       26.86       20.43      1.09 o 
   2   3   3     3506.18     3456.01    139.33 o 
   3   3   3      992.09      986.75     40.82 o 
   4   3   3     1090.04     1122.60     46.58 o 
   5   3   3      192.72      181.00      9.35 o 
   6   3   3       49.47       64.03      3.40 o 
   7   3   3       10.74       10.75      1.63 o 
   8   3   3      204.23      205.57     10.59 o 
   9   3   3        0.61        3.20      1.56 o 
  10   3   3       23.45       32.69      2.09 o 
 -10   4   3      529.21      469.57     21.20 o 
  -9   4   3       30.99       35.63      2.35 o 
  -8   4   3     1517.74     1543.88     65.32 o 
  -7   4   3      934.28      942.01     41.08 o 
  -6   4   3     4268.48     4261.99    173.30 o 
  -5   4   3     5358.11     5382.15    217.52 o 
  -4   4   3     5542.95     5329.65    215.05 o 
  -3   4   3     8293.48     8167.00    328.22 o 
  -2   4   3     2764.41     2614.11    105.85 o 
  -1   4   3     7932.81     7731.72    335.36 o 
   0   4   3     3257.58     3221.35    129.90 o 
   1   4   3    10212.17    10441.92    445.93 o 
   2   4   3     2167.54     2247.21     91.16 o 
   3   4   3     2819.01     2699.63    109.86 o 
   4   4   3      102.79      111.99      5.57 o 
   5   4   3       21.67       23.19      1.68 o 
   6   4   3      421.65      430.89     20.36 o 
   7   4   3      115.80      120.98      6.25 o 
   8   4   3        2.77        4.03      1.56 o 
   9   4   3       71.57       71.13      3.86 o 
  -9   5   3      130.13      138.15      7.02 o 
  -8   5   3       16.37       18.22      1.96 o 
  -7   5   3      177.86      184.05      9.70 o 
  -6   5   3      158.19      183.58      9.55 o 
  -5   5   3      872.57      926.68     39.71 o 
  -4   5   3     1332.78     1290.74     53.75 o 
  -3   5   3      303.62      270.93     12.83 o 
  -2   5   3      326.75      313.86     14.35 o 
  -1   5   3     2009.46     1970.17     80.14 o 
   0   5   3     1323.60     1312.29     53.83 o 
   1   5   3     2690.09     2675.81    108.43 o 
   2   5   3     1695.36     1766.81     72.23 o 
   3   5   3     1508.28     1576.23     65.05 o 
   4   5   3     1316.19     1328.84     55.37 o 
   5   5   3        4.57       10.04      1.55 o 
   6   5   3       42.41       45.82      2.55 o 
   7   5   3       77.09       83.18      4.51 o 
   8   5   3       15.76       22.35      1.95 o 
   9   5   3       47.14       51.56      2.72 o 
  -9   6   3        0.13        2.87      1.37 o 
  -8   6   3      681.92      690.11     31.00 o 
  -7   6   3      419.30      429.89     21.12 o 
  -6   6   3      849.79      874.32     38.41 o 
  -5   6   3      565.46      577.44     26.49 o 
  -4   6   3     1466.63     1421.96     59.33 o 
  -3   6   3     1407.40     1344.66     56.15 o 
  -2   6   3       94.50      117.40      6.16 o 
  -1   6   3     7056.64     6853.30    276.03 o 
   0   6   3      835.10      860.77     36.16 o 
   1   6   3     5926.07     5839.35    235.48 o 
   2   6   3     1195.27     1174.78     48.99 o 
   3   6   3      190.84      190.40      9.71 o 
   4   6   3      747.50      758.36     33.11 o 
   5   6   3       41.46       74.49      3.84 o 
   6   6   3      485.80      500.72     23.58 o 
   7   6   3      144.07      158.43      8.22 o 
   8   6   3      172.97      175.63      9.10 o 
   9   6   3       19.64       21.35      1.60 o 
  -9   7   3      349.23      350.64     16.60 o 
  -8   7   3      173.39      184.73      9.71 o 
  -7   7   3     1605.96     1640.63     69.36 o 
  -6   7   3      908.57      923.15     40.44 o 
  -5   7   3     2894.40     2958.54    122.18 o 
  -4   7   3     2488.12     2479.43    102.09 o 
  -3   7   3     2951.41     2947.50    120.50 o 
  -2   7   3     3158.67     3077.76    125.40 o 
  -1   7   3      944.95      919.62     39.00 o 
   0   7   3     3050.76     2978.53    121.26 o 
   1   7   3     2002.40     1912.16     78.68 o 
   2   7   3     2331.91     2285.41     93.91 o 
   3   7   3      752.08      795.22     34.47 o 
   4   7   3      901.82      920.05     39.95 o 
   5   7   3      179.97      173.63      8.86 o 
   6   7   3       96.44      101.36      5.32 o 
   7   7   3        2.96        6.20      1.57 o 
   8   7   3        3.55        4.81      1.36 o 
  -8   8   3        4.17        6.61      1.37 o 
  -7   8   3        7.05       10.00      1.60 o 
  -6   8   3       36.61       40.96      2.44 o 
  -5   8   3       34.07       31.64      2.10 o 
  -4   8   3       45.18       51.04      2.83 o 
  -3   8   3      327.54      317.38     15.97 o 
  -2   8   3       59.02       77.76      4.12 o 
  -1   8   3      787.59      780.64     33.99 o 
   0   8   3      261.00      230.79     11.62 o 
   1   8   3      545.65      531.64     24.18 o 
   2   8   3      424.05      399.07     19.28 o 
   3   8   3        3.12       10.10      1.53 o 
   4   8   3     1091.19     1052.32     45.30 o 
   5   8   3       59.79       59.50      3.22 o 
   6   8   3      586.41      566.96     26.02 o 
   7   8   3       14.84       17.52      1.65 o 
   8   8   3       51.07       54.86      2.81 o 
  -7   9   3      616.21      623.58     27.73 o 
  -6   9   3      249.22      271.32     13.93 o 
  -5   9   3      611.81      623.50     28.27 o 
  -4   9   3      286.11      289.21     15.04 o 
  -3   9   3      519.85      497.58     23.29 o 
  -2   9   3     1711.83     1689.37     70.90 o 
  -1   9   3        4.12        5.27      1.53 o 
   0   9   3     1617.17     1606.73     67.39 o 
   1   9   3       34.02       41.36      2.39 o 
   2   9   3     1775.36     1784.52     74.63 o 
   3   9   3      331.96      334.90     16.61 o 
   4   9   3      214.19      226.29     11.74 o 
   5   9   3      166.01      170.28      8.84 o 
   6   9   3      106.41      104.86      5.50 o 
   7   9   3      147.24      150.23      7.75 o 
  -6  10   3      316.19      323.49     15.78 o 
  -5  10   3       68.99       78.03      4.08 o 
  -4  10   3      500.79      497.70     23.26 o 
  -3  10   3       25.41       28.50      2.06 o 
  -2  10   3      428.55      431.12     20.80 o 
  -1  10   3       64.21       68.46      3.76 o 
   0  10   3      479.74      505.22     23.70 o 
   1  10   3      112.13      125.78      6.81 o 
   2  10   3      772.61      768.65     34.01 o 
   3  10   3       20.76       21.85      1.86 o 
   4  10   3      828.71      779.94     34.25 o 
   5  10   3        4.11        6.70      1.42 o 
   6  10   3      262.41      257.46     12.52 o 
  -5  11   3        9.08       10.91      1.34 o 
  -4  11   3      277.12      281.85     14.04 o 
  -3  11   3      125.71      120.42      6.21 o 
  -2  11   3      435.47      434.14     20.49 o 
  -1  11   3       57.61       51.35      2.74 o 
   0  11   3      251.44      235.50     12.18 o 
   1  11   3      172.92      181.55      9.79 o 
   2  11   3      104.05      106.81      5.56 o 
   3  11   3      730.74      703.75     30.84 o 
   4  11   3       39.07       30.81      1.92 o 
   5  11   3      249.98      235.84     11.55 o 
 -10   0   4       30.00       29.34      2.22 o 
  -9   0   4      299.95      264.06     14.11 o 
  -8   0   4       30.84       53.25      3.26 o 
  -7   0   4     1195.40     1169.37     49.73 o 
  -6   0   4       81.91       85.18      4.40 o 
  -5   0   4      491.79      457.53     19.92 o 
  -4   0   4       10.68       82.89      4.38 o 
  -3   0   4      449.00      476.39     19.98 o 
  -2   0   4     1403.10     1295.57     52.52 o 
  -1   0   4     3201.44     3384.88    142.01 o 
   0   0   4     7958.59     9173.19    381.55 o 
   1   0   4     4200.55     4141.72    181.52 o 
   2   0   4      330.99      259.28     11.37 o 
   3   0   4       55.97       68.59      3.64 o 
   4   0   4    10046.66     9923.74    432.99 o 
   5   0   4      348.24      354.52     16.36 o 
   6   0   4     4289.90     4073.72    165.41 o 
   7   0   4      363.32      357.84     17.71 o 
   8   0   4      209.03      221.59     11.58 o 
   9   0   4       80.59       90.07      4.75 o 
  10   0   4      237.89      284.25     13.79 o 
 -10   1   4       80.06       79.44      3.94 o 
  -9   1   4       19.13       14.58      1.87 o 
  -8   1   4      125.72      122.41      6.30 o 
  -7   1   4        0.01        2.44      1.56 o 
  -6   1   4     1405.70     1339.60     55.81 o 
  -5   1   4      260.34      263.06     12.62 o 
  -4   1   4      887.58      895.05     37.15 o 
  -3   1   4     1414.35     1368.34     55.67 o 
  -2   1   4      109.22      124.50      6.01 o 
  -1   1   4     1191.61     1246.86     50.69 o 
   0   1   4     6588.08     7301.77    307.80 o 
   1   1   4     1636.78     1721.61     69.78 o 
   2   1   4      242.55      349.56     15.14 o 
   3   1   4     5981.14     6351.04    255.22 o 
   4   1   4       48.67       58.20      3.12 o 
   5   1   4     2135.69     2122.16     87.01 o 
   6   1   4      269.56      267.32     13.61 o 
   7   1   4      594.40      605.58     27.33 o 
   8   1   4        8.46       15.64      1.75 o 
   9   1   4      136.52      146.17      7.60 o 
  10   1   4        6.21        9.12      1.44 o 
 -10   2   4      127.25      104.71      5.69 o 
  -9   2   4      497.11      449.91     21.18 o 
  -8   2   4       19.43       18.34      1.87 o 
  -7   2   4      396.88      415.95     19.95 o 
  -6   2   4       85.84       77.16      4.48 o 
  -5   2   4     1729.43     1753.75     72.00 o 
  -4   2   4        5.02       27.19      1.54 o 
  -3   2   4      479.79      566.71     23.91 o 
  -2   2   4      850.33      919.02     37.68 o 
  -1   2   4      195.21      265.33     11.51 o 
   0   2   4      586.67      560.17     23.45 o 
   1   2   4      111.71      122.10      6.10 o 
   2   2   4     3198.55     3064.10    124.00 o 
   3   2   4      166.48      185.21      8.94 o 
   4   2   4     4468.98     4294.97    173.41 o 
   5   2   4      120.88      134.09      6.93 o 
   6   2   4     3201.27     3167.18    129.22 o 
   7   2   4       48.08       42.89      2.42 o 
   8   2   4      803.96      811.02     35.77 o 
   9   2   4      125.06      140.17      7.31 o 
 -10   3   4      137.59      123.81      6.37 o 
  -9   3   4       10.01       12.04      1.86 o 
  -8   3   4       12.96       16.07      1.96 o 
  -7   3   4      133.63      135.40      6.87 o 
  -6   3   4      163.49      161.81      8.27 o 
  -5   3   4      213.28      203.89     10.29 o 
  -4   3   4       97.30      120.34      6.21 o 
  -3   3   4      696.23      707.18     29.61 o 
  -2   3   4     3667.35     3887.83    156.57 o 
  -1   3   4       82.75      107.54      5.48 o 
   0   3   4     2647.96     2731.99    110.22 o 
   1   3   4    12899.67    13204.85    554.92 o 
   2   3   4      327.60      314.32     13.86 o 
   3   3   4     4363.90     4267.19    172.13 o 
   4   3   4        2.45       21.48      1.40 o 
   5   3   4     3197.65     3101.16    126.45 o 
   6   3   4       40.36       49.88      2.63 o 
   7   3   4      905.47      950.15     41.33 o 
   8   3   4      214.01      230.57     11.98 o 
   9   3   4      675.00      768.23     33.63 o 
 -10   4   4        2.56        6.02      1.47 o 
  -9   4   4       45.78       52.12      2.87 o 
  -8   4   4        4.86        6.09      1.82 o 
  -7   4   4      195.68      237.76     12.22 o 
  -6   4   4        0.33        2.40      1.55 o 
  -5   4   4     1287.93     1307.49     54.60 o 
  -4   4   4     1065.60     1073.38     44.84 o 
  -3   4   4     1026.01      924.07     38.50 o 
  -2   4   4     1198.28     1155.41     47.53 o 
  -1   4   4     4362.74     4437.25    178.73 o 
   0   4   4     1745.84     1751.43     71.21 o 
   1   4   4     1230.19     1183.05     48.55 o 
   2   4   4     2554.77     2622.12    106.28 o 
   3   4   4      740.14      720.46     30.54 o 
   4   4   4      747.14      746.30     32.17 o 
   5   4   4      401.91      401.83     18.96 o 
   6   4   4      345.72      343.06     17.39 o 
   7   4   4      111.14      118.99      6.20 o 
   8   4   4        2.88        3.58      1.61 o 
   9   4   4       14.18       19.86      1.68 o 
  -9   5   4      105.53       90.89      4.78 o 
  -8   5   4      655.10      686.44     31.04 o 
  -7   5   4      340.83      320.79     15.93 o 
  -6   5   4      603.20      607.22     27.55 o 
  -5   5   4        7.11        8.10      1.52 o 
  -4   5   4        0.40       12.95      1.33 o 
  -3   5   4       25.51       21.40      1.49 o 
  -2   5   4        0.46       16.87      1.22 o 
  -1   5   4     2349.33     2320.79     94.69 o 
   0   5   4       21.07       36.50      1.87 o 
   1   5   4     5819.52     5844.77    235.33 o 
   2   5   4       27.52       22.73      1.36 o 
   3   5   4    11589.85    12170.32    488.84 o 
   4   5   4      216.05      221.88     11.33 o 
   5   5   4     3983.34     4020.10    163.88 o 
   6   5   4      213.95      222.56     11.62 o 
   7   5   4     2130.24     2239.87     92.83 o 
   8   5   4      151.56      167.74      8.63 o 
   9   5   4      620.12      673.74     29.29 o 
  -9   6   4       14.93       19.11      1.74 o 
  -8   6   4        5.12        8.07      1.72 o 
  -7   6   4       62.30       70.38      3.50 o 
  -6   6   4      426.71      430.10     20.82 o 
  -5   6   4        0.22        5.43      1.56 o 
  -4   6   4       50.30       54.57      3.03 o 
  -3   6   4       13.64       24.37      1.62 o 
  -2   6   4        4.14       12.26      1.23 o 
  -1   6   4      643.47      661.38     28.38 o 
   0   6   4      421.51      350.54     16.02 o 
   1   6   4        2.69        3.67      1.00 o 
   2   6   4     2575.39     2477.93    101.17 o 
   3   6   4      174.77      176.43      9.25 o 
   4   6   4      737.69      746.35     32.75 o 
   5   6   4       79.38       76.27      3.93 o 
   6   6   4      258.73      283.59     14.19 o 
   7   6   4      220.80      235.60     12.34 o 
   8   6   4      222.53      231.78     11.78 o 
  -9   7   4       21.88        9.22      1.75 o 
  -8   7   4        0.58        5.71      1.52 o 
  -7   7   4      706.97      720.42     32.17 o 
  -6   7   4      314.43      329.24     16.99 o 
  -5   7   4      463.86      474.98     22.59 o 
  -4   7   4      944.85      971.27     41.85 o 
  -3   7   4      139.59      157.08      8.13 o 
  -2   7   4     3815.83     3738.46    151.90 o 
  -1   7   4      105.50      110.30      5.75 o 
   0   7   4     1461.82     1476.51     61.33 o 
   1   7   4       89.59       92.28      4.93 o 
   2   7   4     3102.67     3162.16    128.94 o 
   3   7   4        9.44       14.86      1.64 o 
   4   7   4       45.77       48.29      2.58 o 
   5   7   4       67.97       74.91      3.76 o 
   6   7   4       16.16       20.87      1.82 o 
   7   7   4       46.75       54.25      2.81 o 
   8   7   4      109.29      104.35      5.43 o 
  -8   8   4       38.96       38.99      2.22 o 
  -7   8   4      195.43      205.31     10.71 o 
  -6   8   4      131.99      135.96      7.02 o 
  -5   8   4      487.04      489.96     23.09 o 
  -4   8   4       70.95       80.26      4.29 o 
  -3   8   4        7.51        9.38      1.56 o 
  -2   8   4      216.06      197.77     10.49 o 
  -1   8   4      309.43      295.11     15.08 o 
   0   8   4      780.54      744.62     32.58 o 
   1   8   4      240.70      247.25     12.41 o 
   2   8   4     1786.58     1775.59     73.90 o 
   3   8   4       17.51       23.66      1.81 o 
   4   8   4     3057.01     3034.94    124.54 o 
   5   8   4      236.79      241.98     12.46 o 
   6   8   4     1392.60     1446.48     60.78 o 
   7   8   4       18.52       20.04      1.61 o 
  -7   9   4      246.81      251.07     12.37 o 
  -6   9   4      128.12      133.19      6.71 o 
  -5   9   4      486.97      501.80     23.53 o 
  -4   9   4      361.69      367.22     18.45 o 
  -3   9   4     1033.46     1003.81     43.45 o 
  -2   9   4      200.91      200.35     10.50 o 
  -1   9   4       91.68       94.40      4.76 o 
   0   9   4      147.27      148.50      7.78 o 
   1   9   4        0.64        6.93      1.59 o 
   2   9   4       26.31       27.21      1.99 o 
   3   9   4      139.91      152.83      7.98 o 
   4   9   4      276.15      275.76     13.96 o 
   5   9   4      314.58      325.61     16.36 o 
   6   9   4       24.18       26.07      1.81 o 
   7   9   4        5.65        5.58      1.15 o 
  -6  10   4      213.93      217.74     11.15 o 
  -5  10   4      219.38      224.35     11.53 o 
  -4  10   4      361.98      358.16     17.68 o 
  -3  10   4      452.67      448.60     21.35 o 
  -2  10   4       13.38       16.74      1.77 o 
  -1  10   4      900.65      890.35     38.97 o 
   0  10   4       23.86       29.46      2.09 o 
   1  10   4      422.84      402.00     19.53 o 
   2  10   4       52.64       60.14      3.09 o 
   3  10   4      274.46      262.27     13.45 o 
   4  10   4      302.04      327.52     16.22 o 
   5  10   4       83.24       85.34      4.49 o 
   6  10   4      278.53      288.25     13.62 o 
  -5  11   4      160.12      149.45      7.77 o 
  -4  11   4      234.32      225.13     11.35 o 
  -3  11   4       42.21       41.25      2.33 o 
  -2  11   4       28.55       26.15      1.98 o 
  -1  11   4      274.75      279.93     14.04 o 
   0  11   4       31.80       36.44      2.26 o 
   1  11   4       76.89       76.64      4.17 o 
   2  11   4       73.09       74.32      3.96 o 
   3  11   4      497.43      469.18     21.37 o 
   4  11   4       24.04       20.60      1.56 o 
   5  11   4      200.45      182.75      9.19 o 
 -10   1   5        8.54        8.53      1.69 o 
  -9   1   5      634.43      667.16     30.68 o 
  -8   1   5        0.25        2.68      1.63 o 
  -7   1   5     1816.40     1713.35     71.22 o 
  -6   1   5       24.87       26.55      1.82 o 
  -5   1   5     7669.73     7239.23    291.24 o 
  -4   1   5     4681.85     4383.71    177.01 o 
  -3   1   5    14257.01    14058.87    590.55 o 
  -2   1   5    14842.16    14962.57    624.65 o 
  -1   1   5    10355.01    10663.95    448.46 o 
   0   1   5    14208.97    15321.08    635.21 o 
   1   1   5      732.00      694.31     28.95 o 
   2   1   5    11333.22    11578.36    490.13 o 
   3   1   5     1584.49     1617.03     66.24 o 
   4   1   5     9091.16     9234.44    371.16 o 
   5   1   5      128.28      142.26      7.44 o 
   6   1   5     2045.29     2029.78     83.84 o 
   7   1   5      149.64      145.27      7.74 o 
   8   1   5      206.42      222.32     11.49 o 
   9   1   5       72.74       71.88      3.83 o 
 -10   2   5       51.28       42.15      2.34 o 
  -9   2   5       28.37       29.12      2.12 o 
  -8   2   5      548.48      557.28     25.94 o 
  -7   2   5      515.41      482.93     22.87 o 
  -6   2   5     2687.05     2570.57    105.75 o 
  -5   2   5     2841.77     2761.56    112.75 o 
  -4   2   5     6526.23     6336.82    254.98 o 
  -3   2   5     7240.11     7133.27    298.50 o 
  -2   2   5     4703.92     4551.51    183.15 o 
  -1   2   5     3876.69     3637.62    146.40 o 
   0   2   5     8844.90     9586.65    406.14 o 
   1   2   5     4761.40     4691.85    188.68 o 
   2   2   5     3537.24     3569.99    143.95 o 
   3   2   5     2880.99     2640.00    107.18 o 
   4   2   5      505.46      526.20     22.99 o 
   5   2   5     2555.72     2496.97    102.11 o 
   6   2   5       13.21       15.75      1.75 o 
   7   2   5      405.07      395.98     19.36 o 
   8   2   5       28.85       35.31      2.25 o 
   9   2   5       47.45       52.29      2.77 o 
 -10   3   5       14.15       11.28      1.57 o 
  -9   3   5      131.33      114.65      6.04 o 
  -8   3   5      230.62      216.18     11.33 o 
  -7   3   5     1308.06     1255.78     53.34 o 
  -6   3   5       40.47       37.33      2.22 o 
  -5   3   5     2131.53     2104.91     86.29 o 
  -4   3   5      586.96      594.28     25.74 o 
  -3   3   5     3792.82     3804.15    153.61 o 
  -2   3   5      358.46      295.71     13.17 o 
  -1   3   5     3619.76     3684.24    148.46 o 
   0   3   5     1260.51     1123.31     46.05 o 
   1   3   5      638.73      646.49     27.07 o 
   2   3   5     7902.52     8026.63    336.40 o 
   3   3   5       10.10       16.94      1.25 o 
   4   3   5      929.74      881.71     37.45 o 
   5   3   5        8.61       21.31      1.64 o 
   6   3   5        4.46       27.92      2.06 o 
   7   3   5       20.03       19.73      1.83 o 
   8   3   5       14.95       19.25      1.81 o 
   9   3   5       99.83      109.78      5.76 o 
 -10   4   5      128.95      114.53      6.02 o 
  -9   4   5       28.33       29.62      2.22 o 
  -8   4   5      472.69      464.97     22.35 o 
  -7   4   5      299.43      302.60     15.46 o 
  -6   4   5     2375.07     2330.07     95.94 o 
  -5   4   5     2966.66     2972.39    121.19 o 
  -4   4   5     6046.78     5974.60    240.89 o 
  -3   4   5     6647.80     6614.43    266.26 o 
  -2   4   5     4130.94     3974.46    160.38 o 
  -1   4   5     7358.44     6920.68    278.25 o 
   0   4   5      950.39      821.15     34.18 o 
   1   4   5    15302.33    15573.32    659.21 o 
   2   4   5      406.01      367.92     16.44 o 
   3   4   5     9770.07     9840.65    396.10 o 
   4   4   5      436.75      480.22     21.68 o 
   5   4   5     4156.82     4172.90    170.37 o 
   6   4   5      122.50      129.28      6.82 o 
   7   4   5      850.32      886.04     38.81 o 
   8   4   5        0.89        4.62      1.61 o 
   9   4   5      144.68      161.77      8.43 o 
  -9   5   5      104.41      105.73      5.63 o 
  -8   5   5       27.94       28.68      2.20 o 
  -7   5   5      139.50      142.57      7.36 o 
  -6   5   5      209.21      200.69     10.74 o 
  -5   5   5      942.09      986.86     42.12 o 
  -4   5   5     1015.51     1006.57     42.61 o 
  -3   5   5      562.22      523.96     23.14 o 
  -2   5   5        2.39        3.19      0.97 o 
  -1   5   5      191.31      186.60      9.47 o 
   0   5   5       21.40       18.30      1.24 o 
   1   5   5        0.64       11.64      1.29 o 
   2   5   5       50.47       48.83      2.64 o 
   3   5   5      552.70      524.18     23.29 o 
   4   5   5      105.74       99.44      5.22 o 
   5   5   5      599.91      606.34     27.41 o 
   6   5   5        7.14       19.47      1.88 o 
   7   5   5      189.66      192.49     10.12 o 
   8   5   5        1.31        6.20      1.46 o 
   9   5   5        0.24        1.86      1.23 o 
  -9   6   5        0.96        4.24      1.49 o 
  -8   6   5      216.59      229.00     11.90 o 
  -7   6   5        8.50       12.99      1.83 o 
  -6   6   5      961.61      998.25     43.44 o 
  -5   6   5       60.57       64.41      3.40 o 
  -4   6   5     2893.49     2858.65    116.89 o 
  -3   6   5      401.11      365.24     17.23 o 
  -2   6   5     2731.00     2619.09    106.95 o 
  -1   6   5     3345.24     3194.53    129.72 o 
   0   6   5      676.85      641.69     27.85 o 
   1   6   5      934.28      788.89     33.65 o 
   2   6   5      359.73      387.20     18.16 o 
   3   6   5     1316.81     1278.05     53.61 o 
   4   6   5      123.10      123.82      6.53 o 
   5   6   5     1015.02     1069.55     45.96 o 
   6   6   5      272.20      268.41     13.55 o 
   7   6   5      389.11      407.75     19.59 o 
   8   6   5      162.19      169.10      8.71 o 
  -8   7   5       18.65       18.40      1.75 o 
  -7   7   5      459.52      483.03     22.90 o 
  -6   7   5      651.53      669.16     30.25 o 
  -5   7   5     1242.42     1282.12     54.72 o 
  -4   7   5     2142.17     2127.88     88.12 o 
  -3   7   5     2113.77     2034.00     84.06 o 
  -2   7   5     2222.59     2222.44     91.36 o 
  -1   7   5     1183.12     1143.20     48.15 o 
   0   7   5     1761.51     1696.88     70.26 o 
   1   7   5     1062.47     1018.44     43.34 o 
   2   7   5     2995.41     2950.06    120.69 o 
   3   7   5      460.04      492.03     22.67 o 
   4   7   5     2075.34     2074.05     86.12 o 
   5   7   5      159.73      169.26      8.99 o 
   6   7   5      425.24      447.15     21.26 o 
   7   7   5        2.11        2.25      1.37 o 
   8   7   5       32.56       35.17      1.99 o 
  -8   8   5        0.02        1.69      1.31 o 
  -7   8   5       60.21       64.65      3.45 o 
  -6   8   5       25.66       35.82      2.25 o 
  -5   8   5       77.51       95.46      5.01 o 
  -4   8   5       30.29       34.07      2.18 o 
  -3   8   5       67.67       66.61      3.53 o 
  -2   8   5        0.04       10.52      1.57 o 
  -1   8   5      123.88      131.50      6.92 o 
   0   8   5        9.01       13.41      1.59 o 
   1   8   5      165.26      153.74      8.02 o 
   2   8   5       18.36       24.13      1.85 o 
   3   8   5       12.52       15.42      1.64 o 
   4   8   5      757.48      717.18     31.95 o 
   5   8   5        0.09        2.54      1.47 o 
   6   8   5      134.37      121.74      6.21 o 
   7   8   5       10.13       10.45      1.36 o 
  -7   9   5      632.77      631.83     27.99 o 
  -6   9   5       35.37       40.91      2.34 o 
  -5   9   5      723.37      725.30     32.55 o 
  -4   9   5      158.87      156.65      7.97 o 
  -3   9   5     1535.21     1469.96     62.19 o 
  -2   9   5     1053.31     1091.86     46.92 o 
  -1   9   5      716.41      719.84     32.15 o 
   0   9   5      937.29      944.06     41.07 o 
   1   9   5      189.53      181.94      9.50 o 
   2   9   5     1147.16     1159.25     49.66 o 
   3   9   5       24.60       25.65      1.96 o 
   4   9   5      504.42      542.62     24.95 o 
   5   9   5       82.03       87.22      4.42 o 
   6   9   5      236.09      235.10     12.05 o 
  -6  10   5       70.01       69.93      3.72 o 
  -5  10   5      308.03      330.42     16.41 o 
  -4  10   5      136.35      152.15      8.04 o 
  -3  10   5     1027.15     1021.74     44.09 o 
  -2  10   5      382.42      363.41     18.18 o 
  -1  10   5     1153.36     1170.85     50.13 o 
   0  10   5       96.97      102.81      5.42 o 
   1  10   5      411.92      426.24     20.55 o 
   2  10   5      432.53      423.87     20.39 o 
   3  10   5      427.43      421.15     20.24 o 
   4  10   5      246.27      249.22     12.74 o 
   5  10   5      291.51      281.77     13.85 o 
  -5  11   5       31.24       33.90      2.00 o 
  -4  11   5       41.20       43.60      2.42 o 
  -3  11   5       93.58       92.59      5.07 o 
  -2  11   5      217.01      205.50     10.90 o 
  -1  11   5       25.70       28.87      2.01 o 
   0  11   5      738.39      736.22     32.41 o 
   1  11   5       69.75       69.11      3.49 o 
   2  11   5      930.19      913.88     39.16 o 
   3  11   5      139.91      132.67      6.91 o 
   4  11   5      358.11      336.14     15.55 o 
 -10   0   6      275.20      217.24     10.98 o 
  -9   0   6     1995.30     1654.33     70.07 o 
  -8   0   6       41.10       45.65      2.56 o 
  -7   0   6     1716.62     1660.18     69.12 o 
  -6   0   6       15.23        9.90      1.39 o 
  -5   0   6     3363.00     3206.93    129.98 o 
  -4   0   6      189.99      257.20     11.93 o 
  -3   0   6    10811.52    11134.34    474.17 o 
  -2   0   6     6278.27     6650.44    289.93 o 
  -1   0   6     1262.94     1251.17     50.96 o 
   0   0   6     1157.57     1220.30     49.74 o 
   1   0   6     2984.63     3106.11    125.34 o 
   2   0   6     3458.84     3576.26    144.31 o 
   3   0   6      705.33      695.89     29.39 o 
   4   0   6     3502.68     3542.27    143.58 o 
   5   0   6      381.05      356.74     16.89 o 
   6   0   6     1928.97     1877.26     77.92 o 
   7   0   6      202.18      212.80     11.27 o 
   8   0   6      246.50      269.49     13.71 o 
   9   0   6       14.94       13.81      1.49 o 
 -10   1   6       12.73       11.99      1.62 o 
  -9   1   6      124.72       92.17      4.71 o 
  -8   1   6       35.16       34.08      2.23 o 
  -7   1   6      281.13      266.61     13.36 o 
  -6   1   6      219.53      216.84     10.88 o 
  -5   1   6      956.84      923.35     38.92 o 
  -4   1   6     1036.65     1040.72     43.14 o 
  -3   1   6      241.21      233.86     10.89 o 
  -2   1   6     1564.32     1476.99     60.10 o 
  -1   1   6     1731.45     1793.17     72.68 o 
   0   1   6      711.17      761.61     31.50 o 
   1   1   6      784.47      837.23     34.56 o 
   2   1   6     1201.86     1215.24     50.08 o 
   3   1   6       32.98       34.20      1.77 o 
   4   1   6      210.47      222.42     11.08 o 
   5   1   6       32.83       32.81      1.95 o 
   6   1   6      126.56      126.69      6.57 o 
   7   1   6      138.04      143.58      7.63 o 
   8   1   6       28.18       35.30      2.18 o 
   9   1   6       35.96       40.32      2.27 o 
 -10   2   6        1.52        2.86      1.50 o 
  -9   2   6      402.34      433.39     21.21 o 
  -8   2   6        4.70        6.58      1.77 o 
  -7   2   6      339.35      338.20     17.22 o 
  -6   2   6      734.00      681.70     30.12 o 
  -5   2   6     1932.41     1819.46     74.74 o 
  -4   2   6     2574.75     2522.83    102.54 o 
  -3   2   6     1122.38     1083.01     44.87 o 
  -2   2   6     2911.68     2973.57    120.13 o 
  -1   2   6      358.35      405.97     17.37 o 
   0   2   6      428.03      368.28     15.90 o 
   1   2   6      299.05      290.32     12.89 o 
   2   2   6     1067.57     1164.63     47.95 o 
   3   2   6      122.19      158.24      7.88 o 
   4   2   6      204.21      199.52     10.14 o 
   5   2   6        0.96        5.75      1.36 o 
   6   2   6      664.84      649.88     29.13 o 
   7   2   6       76.98       76.19      3.99 o 
   8   2   6      387.45      409.76     19.65 o 
   9   2   6       38.62       40.88      2.31 o 
 -10   3   6      743.19      597.92     26.50 o 
  -9   3   6       10.24       13.57      1.84 o 
  -8   3   6     1120.53     1085.50     47.00 o 
  -7   3   6       28.56       28.34      2.15 o 
  -6   3   6     4447.85     4417.32    179.79 o 
  -5   3   6       29.65       37.33      2.10 o 
  -4   3   6     3630.14     3618.10    146.90 o 
  -3   3   6        1.08       10.76      1.35 o 
  -2   3   6     1758.20     1699.97     69.33 o 
  -1   3   6        0.37        7.00      0.83 o 
   0   3   6       33.95       51.09      2.68 o 
   1   3   6      328.94      314.45     14.14 o 
   2   3   6      534.71      600.63     25.60 o 
   3   3   6      420.52      387.29     17.42 o 
   4   3   6       89.62      121.43      6.26 o 
   5   3   6     1715.31     1685.94     70.17 o 
   6   3   6        5.80       11.93      1.65 o 
   7   3   6     1043.60     1067.26     46.05 o 
   8   3   6       17.49       28.86      2.02 o 
   9   3   6      256.44      282.18     13.81 o 
 -10   4   6        2.15        2.37      1.31 o 
  -9   4   6        5.81        4.46      1.60 o 
  -8   4   6       15.11       18.15      1.94 o 
  -7   4   6      113.70      113.43      5.94 o 
  -6   4   6       38.99       38.70      2.38 o 
  -5   4   6       41.99       42.72      2.30 o 
  -4   4   6      435.23      425.12     19.40 o 
  -3   4   6        0.16        4.51      0.98 o 
  -2   4   6        1.51       10.78      1.07 o 
  -1   4   6     1967.20     1949.94     79.47 o 
   0   4   6      279.99      350.30     15.73 o 
   1   4   6        0.99        2.98      0.90 o 
   2   4   6        5.12       35.51      1.81 o 
   3   4   6     1533.92     1445.92     59.95 o 
   4   4   6       64.47       70.08      3.57 o 
   5   4   6      670.20      671.43     29.96 o 
   6   4   6       27.27       28.34      1.98 o 
   7   4   6      493.24      516.56     24.11 o 
   8   4   6       11.65       14.55      1.62 o 
   9   4   6       13.66       16.13      1.45 o 
  -9   5   6        8.40       13.14      1.72 o 
  -8   5   6      908.01      925.23     40.29 o 
  -7   5   6      141.72      152.15      7.99 o 
  -6   5   6      597.40      613.40     27.89 o 
  -5   5   6      648.99      657.56     29.23 o 
  -4   5   6      925.37      895.46     38.25 o 
  -3   5   6     1540.35     1561.49     64.59 o 
  -2   5   6      453.60      459.05     20.37 o 
  -1   5   6     2298.03     2340.10     95.43 o 
   0   5   6      103.89      110.39      5.70 o 
   1   5   6     1319.80     1321.85     54.85 o 
   2   5   6      749.25      781.20     33.39 o 
   3   5   6       12.31       24.91      2.00 o 
   4   5   6       29.09       37.71      2.19 o 
   5   5   6      143.35      147.40      7.66 o 
   6   5   6      179.46      200.15     10.18 o 
   7   5   6      595.18      641.14     28.87 o 
   8   5   6        2.47        6.33      1.41 o 
  -9   6   6      374.96      394.72     18.58 o 
  -8   6   6       55.16       62.77      3.28 o 
  -7   6   6      836.48      850.54     37.42 o 
  -6   6   6      311.49      330.34     16.83 o 
  -5   6   6     1783.14     1746.72     72.85 o 
  -4   6   6       76.07       78.57      4.14 o 
  -3   6   6     2613.15     2590.09    106.08 o 
  -2   6   6     1236.82     1257.96     52.55 o 
  -1   6   6      628.19      601.93     26.41 o 
   0   6   6      627.97      625.97     27.22 o 
   1   6   6      189.73      150.95      7.77 o 
   2   6   6     1163.99     1094.96     46.22 o 
   3   6   6       73.83       66.63      3.57 o 
   4   6   6      747.75      764.77     33.69 o 
   5   6   6      232.42      234.30     12.29 o 
   6   6   6     1323.51     1351.66     57.23 o 
   7   6   6      145.87      154.32      8.02 o 
   8   6   6      301.23      308.69     14.73 o 
  -8   7   6      295.18      309.50     15.48 o 
  -7   7   6      255.11      291.88     14.77 o 
  -6   7   6      399.43      401.04     19.62 o 
  -5   7   6       39.24       42.33      2.44 o 
  -4   7   6       70.66       64.01      3.30 o 
  -3   7   6      351.85      352.35     17.28 o 
  -2   7   6       40.91       58.96      2.99 o 
  -1   7   6      442.09      441.03     20.37 o 
   0   7   6      200.65      207.95     10.75 o 
   1   7   6       15.02       15.14      1.47 o 
   2   7   6      772.84      753.57     33.11 o 
   3   7   6       24.34       21.54      1.76 o 
   4   7   6      490.17      471.90     22.22 o 
   5   7   6       75.90       72.56      3.82 o 
   6   7   6      421.99      417.53     19.89 o 
   7   7   6       31.44       37.79      2.14 o 
  -8   8   6       24.15       23.97      1.76 o 
  -7   8   6      296.32      310.93     15.83 o 
  -6   8   6      392.85      399.93     19.57 o 
  -5   8   6      708.47      721.91     32.63 o 
  -4   8   6       57.78       75.70      4.05 o 
  -3   8   6      604.18      585.78     26.71 o 
  -2   8   6      381.64      386.06     18.79 o 
  -1   8   6       64.51       69.80      3.77 o 
   0   8   6       21.60       22.39      1.81 o 
   1   8   6       19.42       24.93      1.83 o 
   2   8   6        4.89        7.68      1.48 o 
   3   8   6       51.21       56.20      2.97 o 
   4   8   6      607.45      601.74     27.30 o 
   5   8   6       16.26       16.04      1.66 o 
   6   8   6      243.19      255.40     12.75 o 
   7   8   6        0.19        0.53      1.16 o 
  -7   9   6        0.60        1.28      1.34 o 
  -6   9   6        2.78        5.93      1.47 o 
  -5   9   6      358.83      374.83     18.54 o 
  -4   9   6      324.45      336.12     16.69 o 
  -3   9   6     1087.66     1057.39     45.70 o 
  -2   9   6      754.53      723.45     32.32 o 
  -1   9   6      562.28      542.53     25.12 o 
   0   9   6      146.38      171.91      8.73 o 
   1   9   6      239.54      267.03     13.50 o 
   2   9   6       88.02       90.77      4.59 o 
   3   9   6      366.14      371.33     18.32 o 
   4   9   6      290.86      310.13     15.83 o 
   5   9   6      104.35       95.70      4.91 o 
   6   9   6       39.96       45.36      2.43 o 
  -6  10   6      100.87      108.16      5.82 o 
  -5  10   6       12.58       12.52      1.52 o 
  -4  10   6      257.83      273.88     13.87 o 
  -3  10   6        5.78       15.68      1.73 o 
  -2  10   6      183.92      194.01     10.01 o 
  -1  10   6      560.49      562.79     25.87 o 
   0  10   6      115.53      122.28      6.12 o 
   1  10   6      322.58      331.31     16.76 o 
   2  10   6       29.15       32.47      2.12 o 
   3  10   6      564.88      538.67     24.75 o 
   4  10   6       41.76       41.97      2.28 o 
   5  10   6      147.79      146.61      7.75 o 
  -5  11   6        4.46        1.17      1.24 o 
  -4  11   6      278.05      277.51     13.73 o 
  -3  11   6        3.23        3.02      1.32 o 
  -2  11   6      129.89      125.75      6.63 o 
  -1  11   6        6.43       10.45      1.52 o 
   0  11   6      102.20       94.65      4.92 o 
   1  11   6        1.29        1.23      1.33 o 
   2  11   6      148.92      143.76      7.48 o 
   3  11   6       26.10       32.23      1.89 o 
   4  11   6       66.25       63.67      3.37 o 
 -10   1   7       58.37       43.30      2.46 o 
  -9   1   7        9.64        8.11      1.82 o 
  -8   1   7      133.54      113.47      5.85 o 
  -7   1   7       69.24       64.32      3.32 o 
  -6   1   7      396.74      389.61     18.38 o 
  -5   1   7     1255.36     1121.22     46.89 o 
  -4   1   7     1507.83     1495.13     61.45 o 
  -3   1   7     7789.66     7598.11    305.42 o 
  -2   1   7    10127.47    10492.56    450.70 o 
  -1   1   7    10091.67     9810.68    421.03 o 
   0   1   7     3917.04     3567.09    144.27 o 
   1   1   7     4556.87     4396.36    177.16 o 
   2   1   7     6865.58     6499.39    261.87 o 
   3   1   7     2005.20     1939.72     79.38 o 
   4   1   7     7207.61     7310.99    294.66 o 
   5   1   7      419.16      422.94     19.88 o 
   6   1   7     3727.60     3816.00    155.55 o 
   7   1   7        4.63        5.40      1.55 o 
   8   1   7      827.18      873.89     37.74 o 
   9   1   7       11.26       13.72      1.43 o 
 -10   2   7        0.31       -0.11      1.54 o 
  -9   2   7        3.08        7.67      1.95 o 
  -8   2   7      241.82      238.03     12.16 o 
  -7   2   7        0.52        4.08      1.57 o 
  -6   2   7      510.75      491.45     22.59 o 
  -5   2   7       10.89       13.86      1.48 o 
  -4   2   7     2164.05     2097.73     85.75 o 
  -3   2   7     2710.44     2672.05    108.37 o 
  -2   2   7     2498.35     2329.96     94.56 o 
  -1   2   7     4332.54     4151.15    167.30 o 
   0   2   7     5703.40     5654.41    227.51 o 
   1   2   7     3956.83     3734.35    150.77 o 
   2   2   7      904.51      830.17     34.84 o 
   3   2   7     1900.35     1682.90     69.53 o 
   4   2   7      676.23      672.03     29.31 o 
   5   2   7     2587.88     2535.14    104.42 o 
   6   2   7      294.21      307.39     15.71 o 
   7   2   7      810.86      820.00     36.30 o 
   8   2   7      125.61      130.36      6.80 o 
   9   2   7      163.38      198.69      9.84 o 
 -10   3   7       83.35       71.33      3.47 o 
  -9   3   7        2.19        3.53      1.70 o 
  -8   3   7      102.76       96.20      5.29 o 
  -7   3   7       29.65       32.15      2.27 o 
  -6   3   7        1.88        9.74      1.64 o 
  -5   3   7       32.70       34.87      2.06 o 
  -4   3   7       35.75       38.63      2.26 o 
  -3   3   7     1384.01     1426.53     59.20 o 
  -2   3   7      456.89      516.11     22.27 o 
  -1   3   7     4167.95     4196.19    170.32 o 
   0   3   7      646.20      610.71     25.92 o 
   1   3   7      780.86      814.46     34.32 o 
   2   3   7     2277.21     2210.98     90.20 o 
   3   3   7      184.78      164.01      8.54 o 
   4   3   7     1005.15     1001.12     42.56 o 
   5   3   7       21.00       30.87      2.04 o 
   6   3   7      493.49      535.00     24.66 o 
   7   3   7       33.49       34.31      2.20 o 
   8   3   7      446.37      478.07     22.08 o 
   9   3   7       72.20       72.47      3.86 o 
  -9   4   7        0.47        2.35      1.59 o 
  -8   4   7      142.55      126.00      6.56 o 
  -7   4   7       66.37       60.91      3.38 o 
  -6   4   7     1192.27     1196.54     50.89 o 
  -5   4   7       57.49       60.79      3.05 o 
  -4   4   7     4576.87     4589.33    186.13 o 
  -3   4   7      626.47      559.60     24.53 o 
  -2   4   7     7137.91     7120.91    286.70 o 
  -1   4   7     2566.86     2444.85     99.51 o 
   0   4   7     6336.84     6349.64    255.88 o 
   1   4   7     3955.44     3774.07    152.81 o 
   2   4   7     2851.48     2701.33    110.25 o 
   3   4   7     3222.74     3051.82    124.40 o 
   4   4   7     1129.38     1146.07     48.64 o 
   5   4   7     3483.70     3497.86    143.09 o 
   6   4   7      172.30      193.62     10.22 o 
   7   4   7     1509.66     1572.46     66.02 o 
   8   4   7        0.72        8.82      1.42 o 
  -9   5   7        0.31        0.73      1.26 o 
  -8   5   7      356.89      336.90     16.74 o 
  -7   5   7        4.10        9.52      1.73 o 
  -6   5   7      905.73      903.50     39.37 o 
  -5   5   7       67.19       73.97      4.02 o 
  -4   5   7     1376.78     1402.16     58.65 o 
  -3   5   7      274.74      270.22     13.53 o 
  -2   5   7     1466.82     1484.11     61.59 o 
  -1   5   7       55.33       60.08      3.20 o 
   0   5   7     1047.05     1042.15     44.00 o 
   1   5   7       29.23       23.35      1.76 o 
   2   5   7      384.44      385.33     18.24 o 
   3   5   7       59.61       62.67      3.29 o 
   4   5   7      176.52      169.71      9.19 o 
   5   5   7      297.36      299.72     15.52 o 
   6   5   7      251.92      257.26     13.28 o 
   7   5   7       29.19       27.89      1.98 o 
   8   5   7       55.77       55.25      2.90 o 
  -9   6   7        1.59        3.04      1.39 o 
  -8   6   7        0.09        2.18      1.67 o 
  -7   6   7      209.17      220.56     11.43 o 
  -6   6   7      787.31      790.44     34.94 o 
  -5   6   7       39.47       46.79      3.00 o 
  -4   6   7     1506.40     1545.83     64.80 o 
  -3   6   7      179.52      166.33      8.80 o 
  -2   6   7     2338.20     2284.55     93.89 o 
  -1   6   7     1935.39     1934.56     79.70 o 
   0   6   7     2373.87     2271.40     93.22 o 
   1   6   7      754.21      746.40     32.38 o 
   2   6   7     2588.28     2472.95    101.50 o 
   3   6   7     2141.64     2215.63     91.69 o 
   4   6   7      273.18      252.58     12.88 o 
   5   6   7     1157.83     1194.09     50.98 o 
   6   6   7       38.22       41.93      2.41 o 
   7   6   7      382.39      413.00     19.31 o 
   8   6   7        0.05        1.70      1.17 o 
  -8   7   7        0.43        2.79      1.47 o 
  -7   7   7       90.72       90.08      4.63 o 
  -6   7   7       27.95       31.97      2.21 o 
  -5   7   7      262.98      260.09     13.32 o 
  -4   7   7      399.84      412.60     19.85 o 
  -3   7   7      503.16      498.32     23.09 o 
  -2   7   7     1468.31     1466.92     61.53 o 
  -1   7   7      645.17      619.85     27.64 o 
   0   7   7     1683.47     1622.85     67.66 o 
   1   7   7       99.69       91.24      4.67 o 
   2   7   7     1577.94     1624.86     67.90 o 
   3   7   7       26.07       29.79      2.02 o 
   4   7   7     1103.62     1122.70     48.05 o 
   5   7   7       31.33       36.61      2.22 o 
   6   7   7      638.67      674.11     29.84 o 
   7   7   7       16.99       16.33      1.47 o 
  -8   8   7        2.80        3.17      1.22 o 
  -7   8   7      284.51      283.90     14.34 o 
  -6   8   7       50.80       63.65      3.38 o 
  -5   8   7      622.35      655.59     29.68 o 
  -4   8   7       18.03       25.08      1.97 o 
  -3   8   7     1499.16     1447.17     60.98 o 
  -2   8   7        1.31        7.43      1.48 o 
  -1   8   7      358.43      326.59     16.56 o 
   0   8   7       10.93       19.61      1.72 o 
   1   8   7        5.85        6.66      1.47 o 
   2   8   7        0.01        4.43      1.40 o 
   3   8   7       24.00       32.50      2.16 o 
   4   8   7      242.49      230.18     11.91 o 
   5   8   7       20.38       23.43      1.82 o 
   6   8   7       69.61       66.50      3.60 o 
  -7   9   7      119.73      120.31      6.53 o 
  -6   9   7        0.86        2.21      1.44 o 
  -5   9   7      218.07      223.80     12.06 o 
  -4   9   7      250.65      245.05     12.87 o 
  -3   9   7      883.70      896.92     39.43 o 
  -2   9   7      709.53      710.50     31.92 o 
  -1   9   7     1326.75     1360.25     58.00 o 
   0   9   7      956.31      942.09     40.92 o 
   1   9   7      852.47      860.82     37.65 o 
   2   9   7      787.59      795.31     35.09 o 
   3   9   7      316.56      316.97     16.11 o 
   4   9   7      885.44      918.68     39.54 o 
   5   9   7       54.26       58.08      2.95 o 
   6   9   7      262.90      278.19     13.15 o 
  -6  10   7       26.00       29.55      1.80 o 
  -5  10   7       61.39       65.61      3.45 o 
  -4  10   7        2.50        5.39      1.40 o 
  -3  10   7      491.87      482.29     22.65 o 
  -2  10   7      111.62      107.29      5.62 o 
  -1  10   7      408.42      381.00     18.82 o 
   0  10   7        3.99        5.09      1.48 o 
   1  10   7       11.52       10.03      1.59 o 
   2  10   7       26.94       25.78      1.93 o 
   3  10   7      155.57      151.06      7.82 o 
   4  10   7        1.00       -0.19      1.04 o 
   5  10   7      183.44      147.65      8.05 o 
  -4  11   7      147.23      143.04      7.50 o 
  -3  11   7      220.80      223.26     11.10 o 
  -2  11   7      222.60      225.11     11.27 o 
  -1  11   7      145.65      153.15      8.17 o 
   0  11   7       16.78       17.76      1.65 o 
   1  11   7        9.74       12.97      1.46 o 
   2  11   7       75.18       66.56      3.44 o 
   3  11   7        1.84        0.71      1.08 o 
 -10   0   8       35.12       28.62      1.94 o 
  -9   0   8     1624.29     1523.34     63.82 o 
  -8   0   8       62.91       53.99      2.92 o 
  -7   0   8     1693.12     1612.94     67.37 o 
  -6   0   8       29.67       35.88      2.18 o 
  -5   0   8     8450.63     8087.04    325.61 o 
  -4   0   8      790.29      750.68     31.90 o 
  -3   0   8    16362.79    17104.80    724.24 o 
  -2   0   8     3305.34     3182.41    128.68 o 
  -1   0   8     9368.64     9510.16    396.59 o 
   0   0   8     7759.65     7956.48    319.67 o 
   1   0   8     3033.53     2775.85    112.53 o 
   2   0   8       41.33       39.25      2.10 o 
   3   0   8     1524.55     1549.44     63.98 o 
   4   0   8       24.93       25.01      1.67 o 
   5   0   8      111.78      120.10      6.39 o 
   6   0   8       95.42      110.91      5.78 o 
   7   0   8        0.60        0.05      1.56 o 
   8   0   8      167.40      168.53      8.72 o 
 -10   1   8      126.48       89.43      4.66 o 
  -9   1   8       27.25       22.88      2.05 o 
  -8   1   8      404.33      373.69     18.62 o 
  -7   1   8      501.04      463.79     21.99 o 
  -6   1   8      140.18      139.62      7.41 o 
  -5   1   8      461.19      405.49     18.83 o 
  -4   1   8      437.29      427.63     19.22 o 
  -3   1   8        8.20        9.96      1.03 o 
  -2   1   8       64.09       70.61      3.83 o 
  -1   1   8      942.66      989.33     41.00 o 
   0   1   8      448.68      414.08     18.07 o 
   1   1   8      120.51      133.60      6.86 o 
   2   1   8      200.58      241.53     11.66 o 
   3   1   8       37.33       47.16      2.44 o 
   4   1   8       97.39       99.74      5.26 o 
   5   1   8       39.07       44.32      2.41 o 
   6   1   8       43.29       49.08      2.72 o 
   7   1   8        4.47        4.46      1.50 o 
   8   1   8       18.56       21.49      1.76 o 
 -10   2   8      360.09      309.12     15.43 o 
  -9   2   8      593.10      587.00     26.94 o 
  -8   2   8      216.77      203.55     10.37 o 
  -7   2   8     1256.08     1198.41     51.17 o 
  -6   2   8       39.57       42.60      2.44 o 
  -5   2   8     2105.46     1992.02     82.01 o 
  -4   2   8      121.38      104.86      5.49 o 
  -3   2   8     1687.82     1576.72     64.84 o 
  -2   2   8      202.45      279.54     13.01 o 
  -1   2   8      697.11      631.32     26.94 o 
   0   2   8      172.90      134.97      6.89 o 
   1   2   8      131.87      154.56      7.74 o 
   2   2   8     2204.80     2168.40     88.71 o 
   3   2   8      225.38      237.44     12.08 o 
   4   2   8      256.10      249.91     12.74 o 
   5   2   8      376.96      343.47     16.99 o 
   6   2   8       28.11       35.48      2.17 o 
   7   2   8       24.84       23.81      1.86 o 
   8   2   8        3.04        4.88      1.42 o 
 -10   3   8      713.24      519.69     23.11 o 
  -9   3   8       18.17       17.21      1.91 o 
  -8   3   8     2173.80     2110.07     88.63 o 
  -7   3   8       70.78       75.39      3.98 o 
  -6   3   8     4004.08     4015.08    164.03 o 
  -5   3   8      390.08      374.33     17.97 o 
  -4   3   8     5070.36     5068.50    205.17 o 
  -3   3   8     2074.25     2087.77     85.42 o 
  -2   3   8    13773.08    13446.68    581.84 o 
  -1   3   8      255.67      249.69     11.95 o 
   0   3   8     9585.74     9744.94    391.64 o 
   1   3   8     1737.56     1790.74     73.47 o 
   2   3   8     1023.82      948.62     40.00 o 
   3   3   8      335.43      319.39     15.51 o 
   4   3   8      202.22      223.54     11.50 o 
   5   3   8        0.58        9.75      1.55 o 
   6   3   8      147.48      150.22      7.75 o 
   7   3   8      308.29      302.51     15.16 o 
   8   3   8       93.70      104.48      5.43 o 
  -9   4   8        0.43        1.07      1.49 o 
  -8   4   8        5.47        9.88      1.83 o 
  -7   4   8      139.30      141.38      7.36 o 
  -6   4   8      430.09      450.55     21.57 o 
  -5   4   8      200.84      212.61     11.13 o 
  -4   4   8      377.36      371.70     17.85 o 
  -3   4   8      228.03      249.97     12.65 o 
  -2   4   8      293.25      306.26     14.62 o 
  -1   4   8      145.81      144.86      7.79 o 
   0   4   8      344.05      312.14     14.72 o 
   1   4   8      148.18      162.65      8.33 o 
   2   4   8      296.46      315.77     15.22 o 
   3   4   8       91.00       85.85      4.40 o 
   4   4   8       28.40       38.44      2.24 o 
   5   4   8        4.96        6.38      1.50 o 
   6   4   8        3.00        5.45      1.55 o 
   7   4   8       73.22       71.80      3.83 o 
   8   4   8        0.31        1.29      1.27 o 
  -9   5   8       62.24       52.72      2.77 o 
  -8   5   8     1197.99     1211.90     51.52 o 
  -7   5   8      126.46      131.73      6.81 o 
  -6   5   8     1170.44     1205.89     51.47 o 
  -5   5   8       96.91       99.55      5.17 o 
  -4   5   8     3108.53     3066.04    125.39 o 
  -3   5   8      784.01      774.38     33.56 o 
  -2   5   8     3798.40     3745.62    152.10 o 
  -1   5   8     2254.48     2223.97     91.15 o 
   0   5   8      950.49      921.45     39.17 o 
   1   5   8      919.93      903.85     38.53 o 
   2   5   8      131.86      143.20      7.40 o 
   3   5   8     1095.85     1105.21     47.06 o 
   4   5   8       62.83       76.36      3.96 o 
   5   5   8      163.30      165.45      8.59 o 
   6   5   8        9.32       11.75      1.59 o 
   7   5   8        8.81       12.41      1.52 o 
   8   5   8       50.85       50.37      2.55 o 
  -8   6   8        2.97        4.39      1.61 o 
  -7   6   8      336.85      351.30     17.55 o 
  -6   6   8       36.39       39.36      2.41 o 
  -5   6   8      890.98      903.80     39.35 o 
  -4   6   8       81.54       90.60      4.86 o 
  -3   6   8     2280.70     2342.65     96.48 o 
  -2   6   8      248.88      280.42     14.25 o 
  -1   6   8     3639.51     3550.06    144.75 o 
   0   6   8       44.09       46.10      2.53 o 
   1   6   8     1111.64     1134.89     48.08 o 
   2   6   8        0.01        7.34      1.53 o 
   3   6   8       91.50       89.44      4.71 o 
   4   6   8        0.09        9.05      1.70 o 
   5   6   8      215.91      215.95     11.23 o 
   6   6   8      216.40      224.22     11.54 o 
   7   6   8      115.70      108.45      5.62 o 
  -8   7   8      115.91      122.39      6.63 o 
  -7   7   8        9.31        9.14      1.67 o 
  -6   7   8      566.85      581.78     26.67 o 
  -5   7   8        2.55        4.25      1.58 o 
  -4   7   8      215.91      199.82     10.42 o 
  -3   7   8     1437.17     1442.49     60.78 o 
  -2   7   8      357.12      339.90     16.89 o 
  -1   7   8     2361.47     2325.27     95.85 o 
   0   7   8        0.10        2.75      1.42 o 
   1   7   8      481.03      497.03     22.98 o 
   2   7   8        1.49        9.61      1.48 o 
   3   7   8      201.22      211.37     11.24 o 
   4   7   8      306.82      298.48     14.99 o 
   5   7   8       41.81       37.78      2.27 o 
   6   7   8      217.43      226.57     11.62 o 
   7   7   8        3.79        3.13      1.13 o 
  -7   8   8      441.44      483.67     22.19 o 
  -6   8   8       48.18       44.65      2.53 o 
  -5   8   8      467.86      480.61     22.69 o 
  -4   8   8       12.32       20.43      1.83 o 
  -3   8   8      786.27      794.20     34.98 o 
  -2   8   8      422.66      406.53     19.63 o 
  -1   8   8      453.85      416.50     20.02 o 
   0   8   8      263.42      265.21     13.32 o 
   1   8   8      170.43      160.56      8.37 o 
   2   8   8      339.39      355.68     17.53 o 
   3   8   8        1.70        3.71      1.48 o 
   4   8   8       13.23       16.97      1.74 o 
   5   8   8       20.55       24.78      1.75 o 
   6   8   8       23.32       23.92      1.60 o 
  -6   9   8       46.04       54.34      2.85 o 
  -5   9   8       63.97       71.10      3.73 o 
  -4   9   8      429.19      459.23     21.81 o 
  -3   9   8       35.66       43.49      2.53 o 
  -2   9   8     1074.34     1087.53     46.76 o 
  -1   9   8       53.16       54.88      2.91 o 
   0   9   8      582.09      593.15     27.10 o 
   1   9   8      149.08      147.45      7.88 o 
   2   9   8      958.28      924.55     40.08 o 
   3   9   8      330.31      306.22     15.52 o 
   4   9   8      737.79      724.38     31.64 o 
   5   9   8      102.13      105.26      5.49 o 
  -5  10   8      305.96      333.85     16.18 o 
  -4  10   8      140.43      145.56      7.54 o 
  -3  10   8      422.57      423.67     20.18 o 
  -2  10   8      218.19      212.16     11.24 o 
  -1  10   8      100.38      107.00      5.64 o 
   0  10   8      279.87      298.33     15.20 o 
   1  10   8      106.41      104.60      5.42 o 
   2  10   8      212.44      195.50     10.24 o 
   3  10   8        0.36        4.12      1.28 o 
   4  10   8       63.25       69.03      3.60 o 
  -4  11   8      159.31      170.36      8.62 o 
  -3  11   8       63.54       58.53      3.04 o 
  -2  11   8      199.31      197.84      9.99 o 
  -1  11   8       17.42       17.39      1.50 o 
   0  11   8      151.92      160.58      8.35 o 
   1  11   8       13.50       13.18      1.41 o 
   2  11   8      112.94      106.23      5.45 o 
 -10   1   9      132.34       89.22      4.69 o 
  -9   1   9      205.32      193.71     10.17 o 
  -8   1   9        0.41        3.01      1.64 o 
  -7   1   9      120.09      120.43      6.38 o 
  -6   1   9        2.40        4.84      1.53 o 
  -5   1   9        5.41        8.46      1.48 o 
  -4   1   9       10.68       37.67      2.08 o 
  -3   1   9     1307.41     1296.79     53.74 o 
  -2   1   9        7.05       16.59      1.21 o 
  -1   1   9     1719.87     1596.42     65.49 o 
   0   1   9       17.15       13.55      1.13 o 
   1   1   9     3711.48     3635.44    147.23 o 
   2   1   9     2762.11     2702.71    110.14 o 
   3   1   9     2250.44     2095.81     86.15 o 
   4   1   9     2057.32     1993.29     82.39 o 
   5   1   9     1146.45     1167.46     49.66 o 
   6   1   9     1734.65     1762.90     73.52 o 
   7   1   9      147.36      155.28      8.12 o 
   8   1   9      837.89      916.55     38.86 o 
  -9   2   9       78.29       82.75      4.07 o 
  -8   2   9       10.20       10.69      1.78 o 
  -7   2   9       98.31       86.00      4.70 o 
  -6   2   9       39.60       43.38      2.48 o 
  -5   2   9       22.74       23.28      1.75 o 
  -4   2   9       12.64       14.34      1.42 o 
  -3   2   9      263.27      256.00     12.60 o 
  -2   2   9      417.61      397.00     17.87 o 
  -1   2   9     1505.51     1379.59     57.03 o 
   0   2   9     1760.08     1701.24     69.84 o 
   1   2   9     1683.07     1628.35     67.15 o 
   2   2   9      369.33      338.75     15.96 o 
   3   2   9      984.72      931.09     39.72 o 
   4   2   9      263.10      246.92     12.52 o 
   5   2   9     1192.71     1170.61     49.83 o 
   6   2   9      257.80      275.50     14.04 o 
   7   2   9      704.40      733.47     32.36 o 
   8   2   9       28.69       34.32      1.98 o 
  -9   3   9       45.79       36.02      2.30 o 
  -8   3   9        1.69        4.56      1.72 o 
  -7   3   9      363.72      339.72     17.46 o 
  -6   3   9      141.52      138.17      7.27 o 
  -5   3   9       75.02       81.10      4.39 o 
  -4   3   9      619.08      612.58     27.20 o 
  -3   3   9      393.49      409.29     18.83 o 
  -2   3   9      283.71      283.72     13.92 o 
  -1   3   9      765.57      734.77     31.61 o 
   0   3   9      534.35      542.62     23.93 o 
   1   3   9      279.26      251.00     12.49 o 
   2   3   9       67.18       91.81      4.79 o 
   3   3   9     1409.53     1395.42     58.50 o 
   4   3   9       89.47      102.13      5.31 o 
   5   3   9      429.15      437.60     20.88 o 
   6   3   9      245.03      260.52     13.24 o 
   7   3   9        9.12       13.43      1.57 o 
   8   3   9      327.61      363.52     16.69 o 
  -9   4   9      142.79      139.93      7.13 o 
  -8   4   9       93.10      106.03      5.35 o 
  -7   4   9        1.20        2.90      1.63 o 
  -6   4   9        0.05       10.73      1.68 o 
  -5   4   9      654.74      655.87     29.43 o 
  -4   4   9      253.59      281.00     14.16 o 
  -3   4   9        3.30        6.77      1.31 o 
  -2   4   9      949.71      904.07     38.58 o 
  -1   4   9     3207.36     3197.12    130.12 o 
   0   4   9     2418.62     2397.34     98.20 o 
   1   4   9     1783.59     1828.68     75.56 o 
   2   4   9     1933.63     1956.01     80.85 o 
   3   4   9      405.78      443.80     20.91 o 
   4   4   9      579.70      610.09     27.72 o 
   5   4   9      808.72      837.08     36.94 o 
   6   4   9       85.94       96.69      5.39 o 
   7   4   9      940.53     1018.71     43.27 o 
   8   4   9        6.68        9.79      1.22 o 
  -9   5   9       21.65       26.64      1.89 o 
  -8   5   9      306.81      297.67     14.97 o 
  -7   5   9        8.21        8.70      1.67 o 
  -6   5   9      230.19      233.90     12.13 o 
  -5   5   9       38.17       41.31      2.39 o 
  -4   5   9      152.79      158.23      8.13 o 
  -3   5   9       14.99       32.36      2.02 o 
  -2   5   9     3247.74     3171.76    129.39 o 
  -1   5   9       27.11       38.07      2.09 o 
   0   5   9     3708.94     3631.63    147.74 o 
   1   5   9       35.56       54.59      3.56 o 
   2   5   9      939.17     1030.01     44.49 o 
   3   5   9       22.33       24.96      1.87 o 
   4   5   9       38.23       40.17      2.32 o 
   5   5   9       20.20       18.73      1.77 o 
   6   5   9      214.99      219.47     11.55 o 
   7   5   9        0.09        1.17      1.18 o 
  -8   6   9       45.27       52.84      2.73 o 
  -7   6   9      252.29      247.23     12.62 o 
  -6   6   9       72.77       73.34      3.85 o 
  -5   6   9      194.05      192.88      9.84 o 
  -4   6   9       17.69       26.62      1.96 o 
  -3   6   9       95.35       94.43      4.87 o 
  -2   6   9       25.75       25.25      1.88 o 
  -1   6   9        4.75       22.20      1.90 o 
   0   6   9      917.51      864.01     37.42 o 
   1   6   9       47.22       55.95      2.92 o 
   2   6   9      967.35      914.64     39.62 o 
   3   6   9      851.25      822.03     36.09 o 
   4   6   9       51.03       53.07      2.77 o 
   5   6   9      850.02      872.51     37.93 o 
   6   6   9       21.09       28.23      1.87 o 
   7   6   9      323.95      347.17     16.02 o 
  -8   7   9      279.87      290.56     14.16 o 
  -7   7   9        1.32        1.15      1.56 o 
  -6   7   9      230.74      243.27     12.49 o 
  -5   7   9       61.61       77.48      4.22 o 
  -4   7   9      206.31      228.89     12.00 o 
  -3   7   9      192.84      201.71     10.77 o 
  -2   7   9      741.03      730.57     32.44 o 
  -1   7   9      820.98      806.61     35.32 o 
   0   7   9     1264.19     1207.66     51.39 o 
   1   7   9      667.91      647.81     29.13 o 
   2   7   9      585.94      570.75     26.05 o 
   3   7   9      508.85      478.00     22.46 o 
   4   7   9      321.78      304.81     15.62 o 
   5   7   9      156.26      155.56      8.07 o 
   6   7   9      327.14      326.60     15.52 o 
  -7   8   9      110.48      121.70      6.18 o 
  -6   8   9       26.31       29.57      2.05 o 
  -5   8   9      178.07      197.01     10.63 o 
  -4   8   9       83.43       79.85      4.12 o 
  -3   8   9      310.74      312.32     16.10 o 
  -2   8   9      469.16      473.78     22.34 o 
  -1   8   9      164.69      164.03      8.41 o 
   0   8   9      723.51      714.14     31.77 o 
   1   8   9      159.25      148.29      7.61 o 
   2   8   9      261.10      265.29     13.66 o 
   3   8   9       25.19       21.64      1.75 o 
   4   8   9       61.21       66.48      3.48 o 
   5   8   9        1.93        4.01      1.23 o 
  -6   9   9       60.98       23.99      2.74 o 
  -5   9   9        6.64        7.45      1.50 o 
  -4   9   9        2.61        8.22      1.59 o 
  -3   9   9        5.12        9.81      1.68 o 
  -2   9   9       61.06       61.67      3.41 o 
  -1   9   9      159.07      159.16      8.31 o 
   0   9   9       27.47       29.31      2.06 o 
   1   9   9       65.23       62.12      3.25 o 
   2   9   9       89.18       96.05      5.08 o 
   3   9   9      116.57      119.26      6.29 o 
   4   9   9      482.39      459.35     20.85 o 
   5   9   9       21.15       24.52      1.57 o 
  -5  10   9      293.72      286.15     13.77 o 
  -4  10   9        0.85        2.34      1.28 o 
  -3  10   9      205.32      207.70     10.65 o 
  -2  10   9       29.45       28.67      1.94 o 
  -1  10   9      107.59      110.00      5.76 o 
   0  10   9       15.86       14.16      1.59 o 
   1  10   9       82.22       78.05      3.96 o 
   2  10   9       11.04       10.10      1.38 o 
   3  10   9      182.61      164.91      8.53 o 
  -3  11   9       37.88       35.11      1.92 o 
  -2  11   9      294.78      295.10     14.05 o 
  -1  11   9       68.69       56.54      2.95 o 
   0  11   9      171.77      158.02      8.17 o 
   1  11   9      123.75       95.36      5.62 o 
  -9   0  10      610.67      524.98     23.83 o 
  -8   0  10      116.21       96.49      5.24 o 
  -7   0  10     2691.26     2478.08    102.16 o 
  -6   0  10      153.44      134.33      7.01 o 
  -5   0  10     7081.00     6926.64    279.66 o 
  -4   0  10       80.29       75.62      4.00 o 
  -3   0  10     3161.63     2814.49    114.73 o 
  -2   0  10     3246.62     3233.01    131.26 o 
  -1   0  10     4013.77     3763.76    152.46 o 
   0   0  10     3172.56     2993.12    121.68 o 
   1   0  10     7423.54     7660.87    308.57 o 
   2   0  10     3154.25     3306.01    134.58 o 
   3   0  10     1608.72     1500.46     62.60 o 
   4   0  10     2975.35     2998.98    122.78 o 
   5   0  10        9.85       24.90      1.82 o 
   6   0  10     1111.26     1112.12     47.37 o 
   7   0  10        4.27        6.04      1.35 o 
   8   0  10       35.85       39.24      2.04 o 
  -9   1  10        1.21        5.57      1.58 o 
  -8   1  10      792.10      730.61     32.54 o 
  -7   1  10       12.14       15.44      1.82 o 
  -6   1  10     1128.54     1080.20     46.36 o 
  -5   1  10        3.50       11.09      1.60 o 
  -4   1  10     1482.91     1412.02     58.94 o 
  -3   1  10        8.58       11.00      1.30 o 
  -2   1  10      933.98      877.48     37.42 o 
  -1   1  10      159.83      173.46      8.83 o 
   0   1  10     3847.11     3933.60    159.41 o 
   1   1  10      210.69      213.76     10.91 o 
   2   1  10      534.74      526.29     23.67 o 
   3   1  10       11.75       16.68      1.56 o 
   4   1  10      184.14      164.65      8.63 o 
   5   1  10       34.23       52.83      3.39 o 
   6   1  10        3.16        9.18      1.54 o 
   7   1  10        3.96        6.75      1.37 o 
   8   1  10       34.93       35.75      1.95 o 
  -9   2  10      449.73      426.23     20.09 o 
  -8   2  10        2.93       10.16      1.78 o 
  -7   2  10     2063.03     2023.99     84.18 o 
  -6   2  10       13.57       22.05      2.18 o 
  -5   2  10     3628.96     3697.09    150.82 o 
  -4   2  10       16.97       24.48      1.74 o 
  -3   2  10     6419.71     6458.20    260.60 o 
  -2   2  10      216.43      188.34      9.67 o 
  -1   2  10     6643.85     6449.04    260.11 o 
   0   2  10     3486.13     3470.45    140.90 o 
   1   2  10     4038.14     3958.87    160.72 o 
   2   2  10     1318.73     1289.68     54.06 o 
   3   2  10      525.76      520.43     23.78 o 
   4   2  10       65.71       73.32      3.77 o 
   5   2  10        0.20       -0.39      1.46 o 
   6   2  10       63.39       74.15      3.87 o 
   7   2  10        7.96        9.18      1.42 o 
   8   2  10       17.05       19.92      1.42 o 
  -9   3  10      126.23      112.46      5.86 o 
  -8   3  10      865.28      880.93     38.86 o 
  -7   3  10       22.50       22.88      2.03 o 
  -6   3  10      631.74      646.75     29.25 o 
  -5   3  10       40.10       40.53      2.40 o 
  -4   3  10     1437.55     1495.45     62.55 o 
  -3   3  10      310.31      325.52     15.95 o 
  -2   3  10     5969.54     5920.31    239.11 o 
  -1   3  10      308.82      311.88     15.02 o 
   0   3  10     6909.98     6939.76    279.89 o 
   1   3  10     2559.64     2572.90    105.33 o 
   2   3  10     1440.82     1423.90     59.69 o 
   3   3  10      848.82      837.94     36.57 o 
   4   3  10      432.67      442.30     21.03 o 
   5   3  10      565.96      557.54     25.87 o 
   6   3  10      159.38      171.78      8.81 o 
   7   3  10       31.68       34.43      2.00 o 
  -9   4  10       24.08       21.53      1.80 o 
  -8   4  10       83.15       85.51      4.67 o 
  -7   4  10        7.65       10.99      1.73 o 
  -6   4  10       20.27       30.22      2.15 o 
  -5   4  10       18.50       26.38      2.01 o 
  -4   4  10        6.21       18.22      2.01 o 
  -3   4  10       28.63       34.61      2.33 o 
  -2   4  10      540.09      554.18     24.95 o 
  -1   4  10      101.17       93.02      5.30 o 
   0   4  10     1720.65     1793.81     74.27 o 
   1   4  10      112.53      118.00      5.93 o 
   2   4  10      784.43      809.61     35.32 o 
   3   4  10       46.51       45.03      2.65 o 
   4   4  10      182.93      191.58      9.83 o 
   5   4  10       60.30       54.54      2.93 o 
   6   4  10       37.40       41.35      2.34 o 
   7   4  10       33.33       32.45      1.91 o 
  -8   5  10      643.78      647.63     28.67 o 
  -7   5  10      282.22      303.83     15.22 o 
  -6   5  10     1507.34     1553.08     65.23 o 
  -5   5  10       75.56       78.44      3.91 o 
  -4   5  10     3437.98     3532.64    144.41 o 
  -3   5  10        7.75       13.99      1.72 o 
  -2   5  10     5183.61     5258.24    213.17 o 
  -1   5  10       86.72       98.12      5.06 o 
   0   5  10     3549.30     3630.07    147.98 o 
   1   5  10       14.74       20.32      1.72 o 
   2   5  10     1022.43     1044.97     44.94 o 
   3   5  10      589.75      555.44     25.48 o 
   4   5  10      255.25      251.87     12.87 o 
   5   5  10      131.08      137.62      7.15 o 
   6   5  10        0.03        1.72      1.33 o 
   7   5  10       30.20       33.98      1.88 o 
  -8   6  10        1.87        2.94      1.30 o 
  -7   6  10       71.28       99.17      5.45 o 
  -6   6  10       72.55       73.12      3.79 o 
  -5   6  10      102.40      119.71      6.27 o 
  -4   6  10        3.65        6.09      1.53 o 
  -3   6  10      399.38      438.20     20.87 o 
  -2   6  10       89.42       87.37      4.53 o 
  -1   6  10     2195.46     2120.50     87.80 o 
   0   6  10      478.35      444.60     21.02 o 
   1   6  10     1573.55     1574.62     65.98 o 
   2   6  10      606.71      538.64     24.93 o 
   3   6  10      677.27      653.47     29.45 o 
   4   6  10      139.57      131.29      6.89 o 
   5   6  10      444.83      445.84     20.78 o 
   6   6  10       44.05       45.44      2.33 o 
  -7   7  10      219.21      253.81     12.52 o 
  -6   7  10       82.48       93.15      5.07 o 
  -5   7  10        4.12        4.82      1.54 o 
  -4   7  10       16.99       19.41      1.83 o 
  -3   7  10      360.61      356.33     17.76 o 
  -2   7  10      236.43      251.66     12.91 o 
  -1   7  10      262.77      258.63     13.06 o 
   0   7  10        0.89        8.60      1.47 o 
   1   7  10      163.22      149.69      7.66 o 
   2   7  10       47.07       50.51      2.77 o 
   3   7  10     1099.79     1018.71     43.80 o 
   4   7  10       22.32       22.59      1.82 o 
   5   7  10      701.30      670.20     29.34 o 
   6   7  10        1.72        1.36      1.13 o 
  -7   8  10      851.67      949.85     40.78 o 
  -6   8  10       72.43       72.23      3.81 o 
  -5   8  10     1013.72     1078.56     46.20 o 
  -4   8  10       10.89       15.01      1.68 o 
  -3   8  10     1306.69     1334.12     56.44 o 
  -2   8  10        0.23        3.28      1.48 o 
  -1   8  10     1820.11     1796.24     74.86 o 
   0   8  10        3.35       13.77      1.70 o 
   1   8  10     1711.90     1661.85     69.43 o 
   2   8  10       45.86       51.08      2.71 o 
   3   8  10      499.82      492.94     22.57 o 
   4   8  10      209.06      197.70     10.08 o 
   5   8  10       33.59       35.25      1.95 o 
  -6   9  10      177.10      194.39      9.88 o 
  -5   9  10        1.59        3.59      1.42 o 
  -4   9  10       18.04       24.77      1.86 o 
  -3   9  10       15.54       18.17      1.71 o 
  -2   9  10        0.67        1.29      1.50 o 
  -1   9  10        1.20        4.20      1.54 o 
   0   9  10       81.33       82.59      4.29 o 
   1   9  10       25.13       24.19      1.85 o 
   2   9  10      439.42      395.22     18.69 o 
   3   9  10       12.13       11.24      1.39 o 
   4   9  10       36.86       30.57      1.81 o 
  -4  10  10       76.97       78.27      4.08 o 
  -3  10  10      278.08      264.46     13.33 o 
  -2  10  10       36.04       36.88      2.12 o 
  -1  10  10      273.11      265.51     13.49 o 
   0  10  10      289.88      302.21     14.74 o 
   1  10  10      101.09      110.71      5.96 o 
   2  10  10      194.71      166.73      8.60 o 
   3  10  10       37.43        2.42      1.06 o 
  -1  11  10      108.28      111.02      5.67 o 
   0  11  10      455.71      451.60     19.89 o 
  -9   1  11      370.52      344.46     16.64 o 
  -8   1  11      127.61      120.63      6.40 o 
  -7   1  11      536.71      521.95     24.24 o 
  -6   1  11      561.47      562.26     25.78 o 
  -5   1  11      488.92      509.63     23.60 o 
  -4   1  11       19.60       21.59      1.82 o 
  -3   1  11        7.88        9.60      1.48 o 
  -2   1  11      300.24      310.25     15.07 o 
  -1   1  11        2.17        5.84      1.28 o 
   0   1  11      220.83      223.78     11.46 o 
   1   1  11      474.52      462.13     21.33 o 
   2   1  11     1321.94     1343.86     56.44 o 
   3   1  11      608.07      587.67     26.52 o 
   4   1  11       95.86      120.42      6.14 o 
   5   1  11      460.22      461.12     21.66 o 
   6   1  11      108.43      112.59      5.97 o 
   7   1  11      103.69      112.02      5.67 o 
  -9   2  11      186.08      162.70      8.85 o 
  -8   2  11      349.70      362.12     17.82 o 
  -7   2  11      336.77      331.20     16.85 o 
  -6   2  11      885.45      899.35     39.22 o 
  -5   2  11      101.23      104.71      5.88 o 
  -4   2  11      470.54      475.52     22.15 o 
  -3   2  11       11.23       12.22      1.47 o 
  -2   2  11       40.42       58.69      3.04 o 
  -1   2  11      143.32      146.06      7.59 o 
   0   2  11        0.42        4.26      1.24 o 
   1   2  11      250.29      249.53     12.32 o 
   2   2  11        0.62        3.96      1.41 o 
   3   2  11      345.82      346.72     17.10 o 
   4   2  11        9.82       18.15      1.67 o 
   5   2  11      106.27      106.77      5.57 o 
   6   2  11      129.22      128.78      6.82 o 
   7   2  11      187.37      201.71      9.95 o 
  -9   3  11       21.01       19.85      1.71 o 
  -8   3  11        9.58       13.32      1.69 o 
  -7   3  11       25.75       32.88      2.24 o 
  -6   3  11      184.53      181.12      9.66 o 
  -5   3  11      133.69      120.34      6.25 o 
  -4   3  11      402.59      388.62     18.84 o 
  -3   3  11        1.41        1.82      1.47 o 
  -2   3  11      279.18      276.25     13.74 o 
  -1   3  11      247.44      263.75     13.16 o 
   0   3  11       87.47       81.39      4.16 o 
   1   3  11        2.65        1.86      1.39 o 
   2   3  11      279.08      259.84     13.00 o 
   3   3  11      688.69      693.28     30.92 o 
   4   3  11        0.33        3.18      1.46 o 
   5   3  11       64.66       64.13      3.28 o 
   6   3  11       69.22       75.36      4.04 o 
   7   3  11        0.21        1.51      1.09 o 
  -8   4  11      596.88      606.05     27.09 o 
  -7   4  11      273.95      269.38     13.64 o 
  -6   4  11      638.20      665.62     30.08 o 
  -5   4  11       46.45       49.67      2.80 o 
  -4   4  11      855.44      875.40     38.28 o 
  -3   4  11      102.90      110.70      5.85 o 
  -2   4  11      684.87      664.84     29.92 o 
  -1   4  11      444.52      452.40     21.14 o 
   0   4  11       13.95       18.54      1.66 o 
   1   4  11      104.05      111.21      5.94 o 
   2   4  11      265.09      280.41     13.91 o 
   3   4  11      433.23      427.75     20.34 o 
   4   4  11      251.92      281.42     14.19 o 
   5   4  11      650.93      657.55     29.37 o 
   6   4  11      186.57      181.78      9.37 o 
   7   4  11      428.03      438.84     19.40 o 
  -8   5  11      149.66      165.22      8.37 o 
  -7   5  11        0.03        5.02      1.53 o 
  -6   5  11      119.53      129.47      6.96 o 
  -5   5  11       13.48       15.49      1.77 o 
  -4   5  11        0.46        6.92      1.59 o 
  -3   5  11       16.97       24.22      1.94 o 
  -2   5  11      205.86      229.47     11.79 o 
  -1   5  11      230.47      218.31     11.18 o 
   0   5  11       30.52       32.68      2.06 o 
   1   5  11        2.10       11.31      1.73 o 
   2   5  11       44.33       48.24      2.60 o 
   3   5  11        9.53       11.69      1.58 o 
   4   5  11       41.10       36.58      2.22 o 
   5   5  11        0.30        3.25      1.37 o 
   6   5  11       72.06       70.14      3.63 o 
  -8   6  11      108.40      115.56      6.03 o 
  -7   6  11        7.30        9.53      1.51 o 
  -6   6  11      324.56      338.03     16.80 o 
  -5   6  11       16.96       17.87      1.76 o 
  -4   6  11      472.43      474.64     22.27 o 
  -3   6  11      190.03      185.64      9.68 o 
  -2   6  11        1.71       14.59      1.61 o 
  -1   6  11      609.45      561.73     25.69 o 
   0   6  11      521.98      530.31     24.47 o 
   1   6  11      101.12       85.96      4.39 o 
   2   6  11       40.86       51.01      2.71 o 
   3   6  11       21.07       19.80      1.75 o 
   4   6  11       45.21       53.20      2.81 o 
   5   6  11       14.93       17.73      1.59 o 
   6   6  11      113.05      116.10      6.06 o 
  -7   7  11      433.91      501.48     22.62 o 
  -6   7  11      180.96      200.37     10.28 o 
  -5   7  11      408.09      426.85     20.17 o 
  -4   7  11        5.01        8.88      1.59 o 
  -3   7  11      148.23      157.35      8.15 o 
  -2   7  11        0.41        4.31      1.54 o 
  -1   7  11        5.60       10.96      1.61 o 
   0   7  11      239.11      228.11     11.93 o 
   1   7  11        0.22        2.72      1.46 o 
   2   7  11      206.33      194.20      9.84 o 
   3   7  11       36.32       29.64      1.99 o 
   4   7  11      103.39       99.97      5.28 o 
   5   7  11       43.23       42.88      2.24 o 
  -6   8  11       58.20       63.05      3.31 o 
  -5   8  11      224.98      240.69     12.14 o 
  -4   8  11       27.56       29.44      2.00 o 
  -3   8  11      111.22      111.32      5.86 o 
  -2   8  11        1.82        2.44      1.43 o 
  -1   8  11      446.35      444.60     20.94 o 
   0   8  11       50.99       41.95      2.35 o 
   1   8  11      842.86      794.05     34.66 o 
   2   8  11       14.07       14.45      1.57 o 
   3   8  11      221.90      202.83     10.37 o 
   4   8  11      111.43      104.26      5.48 o 
  -5   9  11       98.85      105.92      5.86 o 
  -4   9  11       11.63       16.28      1.55 o 
  -3   9  11      114.08      111.02      5.66 o 
  -2   9  11      337.60      334.16     16.21 o 
  -1   9  11        3.44       11.04      1.49 o 
   0   9  11       96.60       92.56      4.72 o 
   1   9  11        1.31        3.39      1.36 o 
   2   9  11       25.64       23.92      1.65 o 
   3   9  11      157.65      152.95      7.81 o 
  -3  10  11      150.95      165.59      8.56 o 
  -2  10  11        7.37        9.30      1.28 o 
  -1  10  11      246.65      260.29     12.95 o 
   0  10  11        1.59        2.31      1.24 o 
   1  10  11      712.07      677.77     29.18 o 
  -9   0  12       70.96       59.97      3.10 o 
  -8   0  12      170.92      159.21      8.41 o 
  -7   0  12      967.44      919.67     39.89 o 
  -6   0  12       50.44       51.94      2.78 o 
  -5   0  12     1749.17     1806.21     75.25 o 
  -4   0  12      162.57      169.05      8.86 o 
  -3   0  12     1837.89     1999.52     82.72 o 
  -2   0  12        0.08        2.60      1.35 o 
  -1   0  12     5515.41     5521.95    223.49 o 
   0   0  12       13.79       15.05      1.56 o 
   1   0  12     7924.03     8117.71    327.45 o 
   2   0  12      964.66      962.37     41.48 o 
   3   0  12     1124.76     1134.21     48.34 o 
   4   0  12      647.57      624.12     28.07 o 
   5   0  12      107.20      107.77      5.61 o 
   6   0  12      435.43      431.68     19.73 o 
   7   0  12       88.66       97.64      5.04 o 
  -9   1  12        2.83        4.58      1.39 o 
  -8   1  12       27.00       27.27      2.00 o 
  -7   1  12       95.82       97.13      5.16 o 
  -6   1  12       29.44       33.86      2.26 o 
  -5   1  12      139.24      141.94      7.43 o 
  -4   1  12      200.10      200.09     10.34 o 
  -3   1  12      119.14      142.41      7.53 o 
  -2   1  12     1122.46     1150.90     48.79 o 
  -1   1  12        0.16       10.19      1.75 o 
   0   1  12     2343.14     2280.99     93.96 o 
   1   1  12      208.45      222.75     11.59 o 
   2   1  12      650.08      619.40     28.04 o 
   3   1  12      332.41      340.94     16.97 o 
   4   1  12      293.63      279.83     14.17 o 
   5   1  12       52.89       50.05      2.65 o 
   6   1  12      101.45      101.52      5.39 o 
   7   1  12        8.07        8.72      1.13 o 
  -9   2  12        0.31        2.52      1.35 o 
  -8   2  12       15.71       16.39      1.73 o 
  -7   2  12      291.08      305.41     15.40 o 
  -6   2  12       25.68       28.15      2.14 o 
  -5   2  12      861.17      891.09     38.85 o 
  -4   2  12       23.10       23.78      1.89 o 
  -3   2  12     1613.94     1651.89     68.94 o 
  -2   2  12      259.95      280.69     14.02 o 
  -1   2  12     1666.80     1653.71     69.21 o 
   0   2  12     1185.96     1178.18     49.89 o 
   1   2  12     3394.61     3373.95    137.83 o 
   2   2  12      217.84      230.23     11.97 o 
   3   2  12     1575.08     1605.44     67.28 o 
   4   2  12      305.95      290.55     14.80 o 
   5   2  12      431.35      415.63     19.65 o 
   6   2  12      385.00      400.30     18.41 o 
   7   2  12       56.45       54.92      2.77 o 
  -8   3  12      299.57      303.09     15.03 o 
  -7   3  12       43.37       47.42      2.65 o 
  -6   3  12      624.29      625.73     28.63 o 
  -5   3  12      264.72      268.51     13.71 o 
  -4   3  12     1908.58     1978.42     82.52 o 
  -3   3  12      315.45      308.31     15.89 o 
  -2   3  12     1537.58     1629.37     68.18 o 
  -1   3  12       97.48      106.38      5.39 o 
   0   3  12     1659.43     1704.62     71.23 o 
   1   3  12      171.77      153.27      7.81 o 
   2   3  12     1812.63     1813.44     75.70 o 
   3   3  12      274.08      267.58     13.47 o 
   4   3  12     1110.08     1088.67     46.69 o 
   5   3  12      400.40      424.99     19.92 o 
   6   3  12      141.43      142.48      7.42 o 
  -8   4  12       29.43       33.66      2.07 o 
  -7   4  12       43.63       53.70      2.83 o 
  -6   4  12      242.13      239.88     12.25 o 
  -5   4  12        1.64        8.24      1.67 o 
  -4   4  12      497.01      519.26     24.22 o 
  -3   4  12       48.81       50.61      2.73 o 
  -2   4  12      149.47      166.32      8.59 o 
  -1   4  12       18.87       21.00      1.76 o 
   0   4  12        0.53        2.10      1.41 o 
   1   4  12      296.74      278.11     13.87 o 
   2   4  12       70.55       72.39      3.83 o 
   3   4  12      168.70      158.83      8.81 o 
   4   4  12        0.72        1.14      1.35 o 
   5   4  12      252.51      223.71     11.37 o 
   6   4  12       16.34       16.13      1.41 o 
  -8   5  12        0.25        0.41      1.42 o 
  -7   5  12        9.84       11.01      1.53 o 
  -6   5  12      438.80      472.53     22.05 o 
  -5   5  12        1.14        6.23      1.65 o 
  -4   5  12     1067.14     1103.15     47.34 o 
  -3   5  12        4.12        8.97      1.60 o 
  -2   5  12     1533.60     1581.19     66.36 o 
  -1   5  12       40.47       39.95      2.29 o 
   0   5  12     1943.81     2006.47     83.36 o 
   1   5  12      494.05      468.75     22.12 o 
   2   5  12     2786.34     2706.47    111.48 o 
   3   5  12     1010.68      996.89     42.88 o 
   4   5  12     1569.69     1530.39     63.98 o 
   5   5  12      305.62      290.22     14.27 o 
   6   5  12      201.90      205.99     10.23 o 
  -7   6  12      533.32      575.59     25.47 o 
  -6   6  12        2.18        3.10      1.48 o 
  -5   6  12     1002.62     1029.95     44.16 o 
  -4   6  12      306.53      308.59     15.77 o 
  -3   6  12      653.41      666.96     29.97 o 
  -2   6  12       51.94       54.79      2.92 o 
  -1   6  12      476.64      468.74     22.12 o 
   0   6  12        1.59        2.55      1.49 o 
   1   6  12      815.91      819.50     35.97 o 
   2   6  12       37.22       43.07      2.45 o 
   3   6  12      958.10      908.41     39.28 o 
   4   6  12        0.60        5.83      1.35 o 
   5   6  12      274.62      262.97     12.80 o 
  -6   7  12        1.09        6.68      1.41 o 
  -5   7  12      113.51      120.82      6.23 o 
  -4   7  12       64.02       72.30      3.76 o 
  -3   7  12      355.75      339.22     16.88 o 
  -2   7  12      638.37      650.01     29.10 o 
  -1   7  12      419.29      392.09     19.04 o 
   0   7  12      307.77      301.42     15.39 o 
   1   7  12       13.36        8.59      1.49 o 
   2   7  12       86.19       98.70      5.39 o 
   3   7  12      117.98      115.66      6.15 o 
   4   7  12       12.99       19.97      1.53 o 
  -5   8  12      279.98      302.08     14.79 o 
  -4   8  12        5.58        3.59      1.35 o 
  -3   8  12      630.90      664.24     29.41 o 
  -2   8  12        2.95        9.19      1.47 o 
  -1   8  12     1746.33     1672.33     69.67 o 
   0   8  12      154.76      153.86      8.07 o 
   1   8  12     1554.57     1514.96     63.13 o 
   2   8  12      141.78      149.06      7.59 o 
   3   8  12      665.65      601.79     26.27 o 
  -4   9  12        2.91        3.57      1.29 o 
  -3   9  12       65.49       77.69      3.97 o 
  -2   9  12        1.16        5.37      1.28 o 
  -1   9  12        8.82        9.85      1.38 o 
   0   9  12      169.91      157.75      8.20 o 
   1   9  12        9.28       10.35      1.33 o 
   2   9  12       80.55       75.42      3.92 o 
  -1  10  12      169.47      174.52      8.89 o 
  -8   1  13      278.65      259.40     13.34 o 
  -7   1  13      601.47      625.54     28.06 o 
  -6   1  13      680.96      683.49     30.49 o 
  -5   1  13     1382.82     1414.48     59.68 o 
  -4   1  13      154.57      163.11      8.44 o 
  -3   1  13     1354.16     1427.23     60.09 o 
  -2   1  13        3.37        8.24      1.50 o 
  -1   1  13     1251.26     1237.14     52.41 o 
   0   1  13      207.48      190.25      9.90 o 
   1   1  13      634.19      638.82     28.64 o 
   2   1  13       55.27       61.95      3.15 o 
   3   1  13      144.06      151.80      8.07 o 
   4   1  13        6.39        8.94      1.48 o 
   5   1  13       36.71       38.84      2.16 o 
   6   1  13        2.72        5.56      1.14 o 
  -8   2  13      331.83      336.12     16.41 o 
  -7   2  13      297.15      314.12     15.81 o 
  -6   2  13      613.58      633.63     28.78 o 
  -5   2  13      611.79      629.67     28.51 o 
  -4   2  13      869.67      921.35     40.21 o 
  -3   2  13      109.14      124.70      6.66 o 
  -2   2  13      336.04      336.48     16.92 o 
  -1   2  13       93.71      112.69      6.89 o 
   0   2  13      849.03      774.85     34.21 o 
   1   2  13        4.20       18.59      1.79 o 
   2   2  13       32.23       38.06      2.26 o 
   3   2  13      161.78      163.30      8.31 o 
   4   2  13       26.21       29.92      1.96 o 
   5   2  13       10.55       12.56      1.40 o 
   6   2  13      103.05      103.52      5.36 o 
  -8   3  13       58.39       62.02      3.14 o 
  -7   3  13      113.78      128.46      6.85 o 
  -6   3  13       48.31       51.38      2.81 o 
  -5   3  13       93.71      101.64      5.38 o 
  -4   3  13      176.23      184.19      9.57 o 
  -3   3  13      285.58      302.14     15.25 o 
  -2   3  13       96.13      111.58      5.86 o 
  -1   3  13       93.67      102.67      5.61 o 
   0   3  13        5.62        6.48      1.45 o 
   1   3  13       45.19       36.15      2.19 o 
   2   3  13       18.53       25.84      1.99 o 
   3   3  13        1.38        3.81      1.43 o 
   4   3  13        0.23        0.57      1.45 o 
   5   3  13       80.97       80.88      4.19 o 
   6   3  13        1.02        1.70      1.01 o 
  -8   4  13      279.95      302.70     14.32 o 
  -7   4  13      340.36      339.03     16.36 o 
  -6   4  13     1005.37     1074.41     45.85 o 
  -5   4  13      618.47      614.66     27.81 o 
  -4   4  13     1886.23     1987.23     82.60 o 
  -3   4  13       64.51       71.51      3.66 o 
  -2   4  13      676.61      679.71     30.44 o 
  -1   4  13      345.40      323.14     16.55 o 
   0   4  13      128.57      129.33      6.61 o 
   1   4  13      288.48      261.21     13.38 o 
   2   4  13      120.75      110.42      5.90 o 
   3   4  13       42.65       45.02      2.51 o 
   4   4  13       62.56       64.79      3.50 o 
   5   4  13       17.10       16.61      1.40 o 
  -7   5  13      112.95      121.46      6.30 o 
  -6   5  13      251.78      270.42     13.55 o 
  -5   5  13      360.24      361.52     17.76 o 
  -4   5  13      219.98      217.68     11.37 o 
  -3   5  13      241.25      236.08     12.33 o 
  -2   5  13       13.35       22.55      1.87 o 
  -1   5  13        2.87        7.14      1.54 o 
   0   5  13        4.42        4.72      1.49 o 
   1   5  13        0.49        7.40      1.54 o 
   2   5  13      155.51      149.84      7.65 o 
   3   5  13       34.90       27.68      1.92 o 
   4   5  13      237.23      205.58     10.42 o 
   5   5  13       30.83       32.09      1.80 o 
  -6   6  13      613.63      626.15     27.50 o 
  -5   6  13       15.61       14.57      1.61 o 
  -4   6  13      473.36      485.07     22.51 o 
  -3   6  13        1.13        4.11      1.51 o 
  -2   6  13      322.92      308.02     15.70 o 
  -1   6  13      251.96      253.88     12.77 o 
   0   6  13      207.01      188.71      9.83 o 
   1   6  13      147.41      156.64      8.28 o 
   2   6  13      181.00      185.92      9.72 o 
   3   6  13      240.46      218.82     10.94 o 
   4   6  13      160.95      142.80      7.59 o 
  -6   7  13       91.73      106.68      5.51 o 
  -5   7  13      685.72      722.68     31.37 o 
  -4   7  13       73.53       77.27      3.99 o 
  -3   7  13      633.92      646.08     28.68 o 
  -2   7  13        5.01        5.72      1.48 o 
  -1   7  13      635.70      582.18     26.22 o 
   0   7  13        1.77        6.49      1.45 o 
   1   7  13      361.14      334.54     16.29 o 
   2   7  13        5.02        8.26      1.35 o 
   3   7  13       37.09       30.96      1.83 o 
   4   7  13       31.05        2.43      1.01 o 
  -5   8  13      148.80      155.59      8.07 o 
  -4   8  13       46.00       46.03      2.65 o 
  -3   8  13      147.96      151.61      7.77 o 
  -2   8  13      177.06      164.31      8.68 o 
  -1   8  13      502.58      494.18     22.32 o 
   0   8  13       73.75       70.44      3.64 o 
   1   8  13      457.77      423.85     19.30 o 
   2   8  13       10.42        6.43      1.17 o 
  -3   9  13      222.67      227.23     11.33 o 
  -2   9  13       41.04       43.86      2.39 o 
  -1   9  13      169.71      170.19      8.66 o 
   0   9  13       52.43       46.07      2.35 o 
   1   9  13       18.16       17.40      1.34 o 
  -8   0  14        4.83        4.52      1.31 o 
  -7   0  14       19.36       17.36      1.67 o 
  -6   0  14      103.41      109.04      5.68 o 
  -5   0  14       35.06       40.33      2.36 o 
  -4   0  14       12.79       16.72      1.75 o 
  -3   0  14      585.71      601.26     27.22 o 
  -2   0  14      185.25      183.74      9.35 o 
  -1   0  14     1327.00     1284.98     54.46 o 
   0   0  14      505.63      490.09     22.84 o 
   1   0  14     1809.72     1787.94     74.47 o 
   2   0  14        0.09        0.96      1.40 o 
   3   0  14     1223.39     1200.95     50.77 o 
   4   0  14        1.75        1.76      1.30 o 
   5   0  14     1439.80     1375.66     56.98 o 
  -8   1  14        7.35        9.99      1.39 o 
  -7   1  14        5.53        7.05      1.47 o 
  -6   1  14        8.06       13.05      1.71 o 
  -5   1  14        4.16        4.65      1.55 o 
  -4   1  14        0.06        3.05      1.55 o 
  -3   1  14        3.77        7.60      1.51 o 
  -2   1  14       50.68       54.17      2.94 o 
  -1   1  14       38.89       36.05      2.15 o 
   0   1  14       21.44       21.77      1.75 o 
   1   1  14      178.50      159.75      8.40 o 
   2   1  14       27.23       30.51      2.04 o 
   3   1  14      134.86      129.81      6.56 o 
   4   1  14      202.34      201.79     10.42 o 
   5   1  14       39.45       38.90      2.08 o 
  -8   2  14        1.87        3.50      1.30 o 
  -7   2  14      107.80      115.24      5.96 o 
  -6   2  14       13.47       14.13      1.70 o 
  -5   2  14       61.47       64.32      3.46 o 
  -4   2  14      113.77      127.01      6.71 o 
  -3   2  14       15.95       17.66      1.77 o 
  -2   2  14      239.73      247.61     12.67 o 
  -1   2  14       13.91       22.20      1.77 o 
   0   2  14      343.01      341.30     16.95 o 
   1   2  14      499.43      512.86     23.79 o 
   2   2  14       55.36       58.35      2.95 o 
   3   2  14      367.10      392.83     18.83 o 
   4   2  14      217.30      215.19     11.13 o 
   5   2  14      236.83      231.48     11.54 o 
  -7   3  14       59.08       55.63      2.85 o 
  -6   3  14      185.85      184.42      9.49 o 
  -5   3  14      158.15      165.85      8.71 o 
  -4   3  14     1142.60     1175.38     50.22 o 
  -3   3  14        6.39       17.01      1.81 o 
  -2   3  14     1101.29     1137.15     48.68 o 
  -1   3  14        0.24        1.44      1.59 o 
   0   3  14     1242.64     1208.48     51.49 o 
   1   3  14        2.56       14.16      1.74 o 
   2   3  14     2304.90     2288.06     94.41 o 
   3   3  14      187.85      201.06     10.58 o 
   4   3  14     1283.97     1240.38     51.94 o 
   5   3  14      107.32      109.78      5.67 o 
  -7   4  14      108.42      126.07      6.61 o 
  -6   4  14       31.94       33.83      2.12 o 
  -5   4  14       46.32       46.25      2.61 o 
  -4   4  14       50.99       56.78      3.04 o 
  -3   4  14       46.72       46.44      2.56 o 
  -2   4  14       88.52       93.49      4.85 o 
  -1   4  14       69.37       75.19      3.84 o 
   0   4  14       98.62       94.57      5.09 o 
   1   4  14        0.26        0.90      1.41 o 
   2   4  14      264.75      243.11     12.25 o 
   3   4  14       47.49       43.42      2.75 o 
   4   4  14       21.34       18.80      1.47 o 
   5   4  14       11.19       12.74      1.17 o 
  -6   5  14       24.30       24.95      1.81 o 
  -5   5  14       29.78       34.23      2.07 o 
  -4   5  14       96.41      112.35      5.75 o 
  -3   5  14       86.40       90.37      4.76 o 
  -2   5  14      206.93      228.49     11.85 o 
  -1   5  14      120.89      116.56      6.14 o 
   0   5  14      458.37      456.80     21.36 o 
   1   5  14       39.37       41.76      2.35 o 
   2   5  14      867.14      835.45     36.08 o 
   3   5  14       94.92       99.48      5.08 o 
   4   5  14      462.71      431.99     19.53 o 
  -6   6  14       73.72       79.61      4.14 o 
  -5   6  14      358.62      383.53     17.91 o 
  -4   6  14       93.56       92.16      4.86 o 
  -3   6  14      519.29      515.25     23.58 o 
  -2   6  14      171.12      179.12      9.30 o 
  -1   6  14      349.55      347.59     16.95 o 
   0   6  14       27.58       31.36      2.03 o 
   1   6  14      571.58      564.23     25.24 o 
   2   6  14       66.20       68.37      3.46 o 
   3   6  14      441.84      415.81     18.81 o 
  -5   7  14      102.63      109.25      5.90 o 
  -4   7  14       10.45       10.97      1.41 o 
  -3   7  14      264.33      254.41     12.95 o 
  -2   7  14       86.11       86.59      4.49 o 
  -1   7  14       92.08       89.62      4.65 o 
   0   7  14      121.08      116.74      6.00 o 
   1   7  14       10.83       13.80      1.35 o 
   2   7  14       41.00       41.40      2.31 o 
  -3   8  14      116.31      117.38      6.14 o 
  -2   8  14        1.25        3.33      1.13 o 
  -1   8  14      242.71      226.83     11.49 o 
   0   8  14       89.88       87.69      4.62 o 
   1   8  14      101.86      107.27      5.71 o 
  -7   1  15      391.35      411.08     18.88 o 
  -6   1  15      808.67      840.48     36.33 o 
  -5   1  15     1186.01     1252.31     52.93 o 
  -4   1  15      786.97      801.01     35.12 o 
  -3   1  15     2373.56     2488.63    102.54 o 
  -2   1  15      264.34      258.38     13.07 o 
  -1   1  15     1751.97     1780.93     74.19 o 
   0   1  15       61.04       57.03      2.92 o 
   1   1  15     1145.05     1133.93     48.20 o 
   2   1  15       73.13       69.19      3.56 o 
   3   1  15      446.25      431.37     19.82 o 
   4   1  15        1.04        3.90      1.12 o 
   5   1  15      255.19      244.69     11.44 o 
  -7   2  15      108.53      118.36      5.87 o 
  -6   2  15      128.43      143.16      7.43 o 
  -5   2  15      392.58      423.66     20.03 o 
  -4   2  15      717.81      788.86     34.70 o 
  -3   2  15      138.29      135.88      7.27 o 
  -2   2  15      876.38      888.30     38.74 o 
  -1   2  15        4.63        4.62      1.55 o 
   0   2  15      767.41      758.12     33.38 o 
   1   2  15       34.41       38.36      2.23 o 
   2   2  15      163.98      163.93      8.53 o 
   3   2  15        9.98       15.37      1.49 o 
   4   2  15      141.85      130.77      6.83 o 
  -7   3  15       35.72       40.35      2.14 o 
  -6   3  15       95.13      101.70      5.09 o 
  -5   3  15      312.54      325.40     15.96 o 
  -4   3  15      145.05      148.33      7.80 o 
  -3   3  15      548.82      575.79     26.21 o 
  -2   3  15       52.86       57.84      3.03 o 
  -1   3  15      362.32      379.20     18.45 o 
   0   3  15       26.95       29.67      2.00 o 
   1   3  15      148.98      158.81      8.24 o 
   2   3  15       37.09       40.00      2.25 o 
   3   3  15      286.07      285.39     13.97 o 
   4   3  15       77.66       76.27      3.89 o 
  -6   4  15      469.64      515.75     22.81 o 
  -5   4  15      389.90      408.76     18.95 o 
  -4   4  15     1543.98     1667.11     69.31 o 
  -3   4  15      372.06      382.67     18.36 o 
  -2   4  15     1048.16     1091.18     46.55 o 
  -1   4  15       33.97       31.54      2.01 o 
   0   4  15      807.55      786.58     34.32 o 
   1   4  15        0.04        4.31      1.42 o 
   2   4  15      782.79      755.52     32.67 o 
   3   4  15        2.99        4.89      1.14 o 
   4   4  15      231.68      218.88     10.72 o 
  -6   5  15        1.46        2.44      1.14 o 
  -5   5  15      150.62      158.26      8.34 o 
  -4   5  15      172.92      175.79      9.07 o 
  -3   5  15      226.03      231.28     11.63 o 
  -2   5  15      161.21      166.37      8.64 o 
  -1   5  15        0.70       13.67      1.55 o 
   0   5  15      248.06      247.26     12.48 o 
   1   5  15       51.07       39.75      2.23 o 
   2   5  15      145.75      141.78      7.29 o 
   3   5  15       23.02       20.25      1.41 o 
  -5   6  15       76.33       73.69      3.90 o 
  -4   6  15      260.16      304.24     14.68 o 
  -3   6  15       89.77       91.44      4.90 o 
  -2   6  15      578.19      583.28     25.94 o 
  -1   6  15        0.09        3.06      1.30 o 
   0   6  15      592.88      578.20     25.53 o 
   1   6  15       10.29       11.22      1.26 o 
   2   6  15      276.14      260.68     12.60 o 
  -4   7  15      219.25      250.09     12.22 o 
  -3   7  15      295.71      306.01     14.45 o 
  -2   7  15      110.33      108.76      5.70 o 
  -1   7  15      257.93      243.08     12.01 o 
   0   7  15        0.44        4.23      1.06 o 
   1   7  15       72.86       65.62      3.31 o 
  -6   0  16      289.24      316.98     15.00 o 
  -5   0  16      274.84      304.48     14.86 o 
  -4   0  16      125.61      125.90      6.46 o 
  -3   0  16       20.26       31.29      2.05 o 
  -2   0  16       15.53       21.74      1.73 o 
  -1   0  16        1.41        1.59      1.33 o 
   0   0  16        2.23        3.96      1.40 o 
   1   0  16       12.86       22.20      1.67 o 
   2   0  16        2.72        5.19      1.21 o 
   3   0  16      388.60      382.71     17.34 o 
   4   0  16       66.44       60.85      3.24 o 
  -6   1  16       37.40       39.75      2.25 o 
  -5   1  16       21.18       24.11      1.81 o 
  -4   1  16       99.98       98.11      5.32 o 
  -3   1  16       10.60       13.25      1.67 o 
  -2   1  16      141.29      139.64      7.21 o 
  -1   1  16       50.91       48.42      2.55 o 
   0   1  16        4.20        1.81      1.41 o 
   1   1  16       97.37       91.80      4.70 o 
   2   1  16       92.70       83.75      4.23 o 
   3   1  16        7.04        7.77      1.14 o 
   4   1  16       71.95       72.01      3.74 o 
  -6   2  16        0.38        1.54      1.14 o 
  -5   2  16       17.46       18.12      1.62 o 
  -4   2  16        0.00        2.42      1.38 o 
  -3   2  16       12.71       18.65      1.75 o 
  -2   2  16        3.03        6.20      1.51 o 
  -1   2  16       37.42       40.98      2.34 o 
   0   2  16      184.85      164.96      8.65 o 
   1   2  16      109.24      118.31      6.17 o 
   2   2  16      147.93      131.94      6.95 o 
   3   2  16      118.40      116.26      6.08 o 
  -6   3  16       45.50       48.79      2.52 o 
  -5   3  16      195.52      205.82     10.18 o 
  -4   3  16       12.49       17.14      1.60 o 
  -3   3  16      173.84      173.40      9.00 o 
  -2   3  16       12.93       17.20      1.63 o 
  -1   3  16      147.22      133.21      6.85 o 
   0   3  16       33.40       33.59      2.03 o 
   1   3  16        0.36        1.02      1.23 o 
   2   3  16      248.44      243.79     12.08 o 
   3   3  16       37.30       32.46      1.75 o 
  -5   4  16       66.14       62.99      3.25 o 
  -4   4  16       32.53       37.12      2.12 o 
  -3   4  16      129.88      132.71      6.82 o 
  -2   4  16       73.88       76.26      3.89 o 
  -1   4  16       40.03       34.69      2.02 o 
   0   4  16       81.67       82.98      4.17 o 
   1   4  16        0.30        1.49      1.15 o 
   2   4  16       51.88       48.05      2.46 o 
   3   4  16       18.57       18.85      1.31 o 
  -5   5  16        2.38        4.70      1.24 o 
  -4   5  16       32.60       37.29      2.02 o 
  -3   5  16        0.69        2.08      1.22 o 
  -2   5  16        0.71        4.22      1.24 o 
  -1   5  16       47.15       38.91      2.09 o 
   0   5  16       61.95       64.08      3.24 o 
   1   5  16       19.21       15.82      1.34 o 
   2   5  16       71.50       71.42      3.76 o 
  -3   6  16       11.17       11.13      1.27 o 
  -2   6  16      487.79      468.55     20.85 o 
  -1   6  16       42.84       44.37      2.36 o 
   0   6  16      166.04      141.43      7.39 o 
   1   6  16       64.29       54.03      2.82 o 
  -5   1  17      108.53      110.11      5.72 o 
  -4   1  17      365.57      385.50     17.75 o 
  -3   1  17     1045.91     1112.38     46.89 o 
  -2   1  17      313.15      319.76     15.47 o 
  -1   1  17     1149.09     1195.44     50.11 o 
   0   1  17      114.02      106.69      5.44 o 
   1   1  17      740.99      700.03     30.10 o 
   2   1  17       40.31       36.85      1.90 o 
  -5   2  17       97.09      107.72      5.58 o 
  -4   2  17      372.04      403.70     18.33 o 
  -3   2  17      272.89      293.65     14.41 o 
  -2   2  17      834.88      846.55     36.16 o 
  -1   2  17      203.09      200.29     10.17 o 
   0   2  17      422.35      438.74     19.78 o 
   1   2  17       95.18       84.64      4.38 o 
   2   2  17      300.77      284.57     13.16 o 
  -5   3  17       48.92       51.14      2.85 o 
  -4   3  17       37.78       43.18      2.27 o 
  -3   3  17      159.60      178.20      9.12 o 
  -2   3  17        0.41        1.94      1.24 o 
  -1   3  17      339.59      333.11     15.76 o 
   0   3  17       22.42       17.93      1.42 o 
   1   3  17      274.48      248.72     12.01 o 
   2   3  17        2.84        4.28      0.95 o 
  -4   4  17      314.73      343.17     15.69 o 
  -3   4  17      391.41      402.46     18.23 o 
  -2   4  17      630.47      667.58     28.72 o 
  -1   4  17      184.44      175.63      8.80 o 
   0   4  17      871.18      811.24     34.30 o 
   1   4  17      101.84       85.76      4.52 o 
  -3   5  17       49.21       51.78      2.54 o 
  -2   5  17        3.61        4.17      1.09 o 
  -1   5  17       17.25       17.54      1.30 o 
   0   5  17        5.81        7.10      1.05 o 
  -4   0  18       87.55       80.13      4.11 o 
  -3   0  18       21.78       24.39      1.55 o 
  -2   0  18      231.09      233.49     11.47 o 
  -1   0  18        1.99        2.55      1.09 o 
   0   0  18      203.66      176.34      8.97 o 
   1   0  18       20.26       18.33      1.19 o 
  -4   1  18        6.05        7.51      1.11 o 
  -3   1  18       83.84       83.09      4.37 o 
  -2   1  18        0.54        3.17      1.08 o 
  -1   1  18      154.24      145.10      7.53 o 
   0   1  18        2.73        4.71      1.04 o 
   1   1  18       24.65       25.04      1.44 o 
  -3   2  18       58.38       67.26      3.44 o 
  -2   2  18      147.80      146.87      7.56 o 
  -1   2  18        0.84        2.45      1.05 o 
   0   2  18       12.41       14.55      1.18 o 
  -2   3  18      165.78      162.89      8.44 o 
  -1   3  18       63.94       56.70      2.83 o 
                                                 
